# Supplementary material for: Chronic mild stress paradigm as a rat model of depression: facts, artifacts, and future perspectives
Source: Psychopharmacology (Berl). 2022 Jan 24;239(3):663–93. doi: 10.1007/s00213-021-05982-w (PMC8785013; doi:10.1007/s00213-021-05982-w)
Supplement: Supplementary file 2 — (XLSX 107 kb) [file 213_2021_5982_MOESM2_ESM.xlsx]

## Sheet: Tables 1-2
Notes	Title	Authors	Source Title	Publication Date	Publication Year	Volume	Issue	Beginning Page	Ending Page	DOI	Total Citations	Average per Year	2018	2019	2020	2021
	Microglial activation mediates chronic mild stress-induced depressive- and anxiety-like behavior in adult rats	Wang, Ya-Lin; Han, Qiu-Qin; Gong, Wen-Qing; Pan, Dong-Hui; Wang, Li-Zheng; Hu, Wei; Yang, Min; Li, Bing; Yu, Jin; Liu, Qiong	JOURNAL OF NEUROINFLAMMATION	JAN 17 2018	2018	15				10.1186/s12974-018-1054-3	84	21	10	25	44	5
	Persistent Increase in Microglial RAGE Contributes to Chronic Stress-Induced Priming of Depressive-like Behavior	Franklin, Tina C.; Wohleb, Eric S.; Zhang, Yi; Fogaca, Manoela; Hare, Brendan; Duman, Ronald S.	BIOLOGICAL PSYCHIATRY	JAN 1 2018	2018	83	1	50	60	10.1016/j.biopsych.2017.06.034	54	13.5	11	16	24	3
Used mice	Vicarious Social Defeat Stress Induces Depression-Related Outcomes in Female Mice	Iniguez, Sergio D.; Flores-Ramirez, Francisco J.; Riggs, Lace M.; Alipio, Jason B.; Garcia-Carachure, Israel; Hernandez, Mirella A.; Sanchez, David O.; Lobo, Mary Kay; Serrano, Peter A.; Braren, Stephen H.; Castillo, Samuel A.	BIOLOGICAL PSYCHIATRY	JAN 1 2018	2018	83	1	9	17	10.1016/j.biopsych.2017.07.014	50	12.5	8	19	23	0
Used mice	Baicalin ameliorates neuroinflammation-induced depressive-like behavior through inhibition of toll-like receptor 4 expression via the PI3K/AKT/FoxO1 pathway	Guo, Li-Ting; Wang, Si-Qi; Su, Jing; Xu, Li-Xing; Ji, Zhou-Ye; Zhang, Ru-Yi; Zhao, Qin-Wen; Ma, Zhan-Qiang; Deng, Xue-Yang; Ma, Shi-Ping	JOURNAL OF NEUROINFLAMMATION	MAY 8 2019	2019	16				10.1186/s12974-019-1474-8	44	14.67	0	4	35	5
	Integrated Metabolomics and Proteomics Analysis of Hippocampus in a Rat Model of Depression	Zhang, Yuqing; Yuan, Shuai; Pu, Juncai; Yang, Lining; Zhou, Xinyu; Liu, Lanxiang; Jiang, Xiaofeng; Zhang, Hanping; Teng, Teng; Tian, Lu; Xie, Peng	NEUROSCIENCE	FEB 10 2018	2018	371		207	220	10.1016/j.neuroscience.2017.12.001	42	10.5	4	14	21	3
Used mice	Behavioral, inflammatory and neurochemical disturbances in LPS and UCMS-induced mouse models of depression	Zhao, Xinnan; Cao, Fengrui; Liu, Qing; Li, Xinsheng; Xu, Guoyang; Liu, Gang; Zhang, Yanli; Yang, Xiaohan; Yi, Shansong; Xu, Fenghua; Fan, Kai; Ma, Jianmei	BEHAVIOURAL BRAIN RESEARCH	MAY 17 2019	2019	364		494	502	10.1016/j.bbr.2017.05.064	37	12.33	6	8	17	5
Used female	Minocycline ameliorates depressive behaviors and neuro-immune dysfunction induced by chronic unpredictable mild stress in the rat	Zhang, Cai; Zhang, Yong-Ping; Li, Yu-Yu; Liu, Bai-Ping; Wang, Hao-Yin; Li, Kang-Wei; Zhao, Shannon; Song, Cai	BEHAVIOURAL BRAIN RESEARCH	JAN 1 2019	2019	356		348	357	10.1016/j.bbr.2018.07.001	33	11	0	9	23	1
	Effects of vortioxetine and fluoxetine on the level of Brain Derived Neurotrophic Factors (BDNF) in the hippocampus of chronic unpredictable mild stress-induced depressive rats	Lu, Yanxia; Ho, Cyrus S.; McIntyre, Roger S.; Wang, Wei; Ho, Roger C.	BRAIN RESEARCH BULLETIN	SEP 2018	2018	142		1	7	10.1016/j.brainresbull.2018.06.007	33	8.25	0	18	13	2
	Long-Term Stress Disrupts the Structural and Functional Integrity of GABAergic Neuronal Networks in the Medial Prefrontal Cortex of Rats	Czeh, Boldizsar; Vardya, Irina; Varga, Zsofia; Febbraro, Fabia; Csabai, David; Martis, Lena-Sophie; Hoigaard, Kristoffer; Henningsen, Kim; Bouzinova, Elena, V; Miseta, Attila; Jensen, Kimmo; Wiborg, Ove	FRONTIERS IN CELLULAR NEUROSCIENCE	JUN 20 2018	2018	12				10.3389/fncel.2018.00148	32	8	1	13	16	2
	Uncoupling DAPK1 from NMDA receptor GluN2B subunit exerts rapid antidepressant-like effects	Li, S-X; Han, Y.; Xu, L-Z; Yuan, K.; Zhang, R-X; Sun, C-Y; Xu, D-F; Yuan, M.; Deng, J-H; Meng, S-Q; Gao, X-J; Wen, Q.; Liu, L-J; Zhu, W-L; Xue, Y-X; Zhao, M.; Shi, J.; Lu, L.	MOLECULAR PSYCHIATRY	MAR 2018	2018	23	3	597	608	10.1038/mp.2017.85	31	7.75	8	12	11	0
Used mice	Changes in the Prefrontal Glutamatergic and Parvalbumin Systems of Mice Exposed to Unpredictable Chronic Stress	Shepard, Ryan; Coutellier, Laurence	MOLECULAR NEUROBIOLOGY	MAR 2018	2018	55	3	2591	2602	10.1007/s12035-017-0528-0	30	7.5	3	16	10	1
	Faecalibacteriun prausnitzii (ATCC 27766) has preventive and therapeutic effects on chronic unpredictable mild stress-induced depression-like and anxiety-like behavior in rats	Hao, Zikai; Wang, Wei; Guo, Rong; Liu, Hong	PSYCHONEUROENDOCRINOLOGY	JUN 2019	2019	104		132	142	10.1016/j.psyneuen.2019.02.025	26	8.67	0	4	21	1
	Neuroprotective Effects of Ginsenoside-Rg1 Against Depression-Like Behaviors via Suppressing Glial Activation, Synaptic Deficits, and Neuronal Apoptosis in Rats	Fan, Cuiqin; Song, Qiqi; Wang, Peng; Li, Ye; Yang, Mu; Yu, Shu Yan	FRONTIERS IN IMMUNOLOGY	DEC 7 2018	2018	9				10.3389/fimmu.2018.02889	26	6.5	0	5	19	2
	Resveratrol prevents cognitive deficits induced by chronic unpredictable mild stress: Sirt1/miR-134 signalling pathway regulates CREB/BDNF expression in hippocampus in vivo and in vitro	Shen, Jun; Xu, Linling; Qu, Chujie; Sun, Huimin; Zhang, Junjian	BEHAVIOURAL BRAIN RESEARCH	SEP 3 2018	2018	349		1	7	10.1016/j.bbr.2018.04.050	26	6.5	1	10	13	2
	Perilla aldehyde attenuates CUMS-induced depressive-like behaviors via regulating TXNIP/TRX/NLRP3 pathway in rats	Song, Yichen; Sun, Ruoxi; Ji, Zhouye; Li, Xiaoxi; Fu, Qiang; Ma, Shiping	LIFE SCIENCES	AUG 1 2018	2018	206		117	124	10.1016/j.lfs.2018.05.038	25	6.25	0	12	11	2
	Oral Probiotics Ameliorate the Behavioral Deficits Induced by Chronic Mild Stress in Mice via the Gut Microbiota-Inflammation Axis	Li, Nannan; Wang, Qi; Wang, Yan; Sun, Anji; Lin, Yiwei; Jin, Ye; Li, Xiaobai	FRONTIERS IN BEHAVIORAL NEUROSCIENCE	NOV 6 2018	2018	12				10.3389/fnbeh.2018.00266	24	6	0	12	12	0
	Apocynum venetum leaf extract reverses depressive-like behaviors in chronically stressed rats by inhibiting oxidative stress and apoptosis	Li, Xiangting; Wu, Ting; Yu, Zhonghai; Li, Tingting; Zhang, Jingsi; Zhang, Zhennian; Cai, Min; Zhang, Wen; Xiang, Jun; Cai, Dingfang	BIOMEDICINE & PHARMACOTHERAPY	APR 2018	2018	100		394	406	10.1016/j.biopha.2018.01.137	23	5.75	2	6	14	1
	Extract of sesame cake and sesamol alleviate chronic unpredictable mild stress-induced depressive-like behaviors and memory deficits	Liu, Zhigang; Liu, Xiaoning; Luo, Shunyi; Chu, Chuanqi; Wu, Dandan; Liu, Runhua; Wang, Lei; Wang, Jiamin; Liu, Xuebo	JOURNAL OF FUNCTIONAL FOODS	MAR 2018	2018	42		237	247	10.1016/j.jff.2018.01.005	23	5.75	4	10	9	0
	Antidepressant and pro-neurogenic effects of agmatine in a mouse model of stress induced by chronic exposure to corticosterone	Olescowicz, Gislaine; Neis, Vivian B.; Fraga, Daiane B.; Rosa, Priscila B.; Azevedo, Dayane P.; Melleu, Fernando Falkenburger; Brocardo, Patricia S.; Gil-Mohapel, Joana; Rodrigues, Ana Lucia S.	PROGRESS IN NEURO-PSYCHOPHARMACOLOGY & BIOLOGICAL PSYCHIATRY	FEB 2 2018	2018	81		395	407	10.1016/j.pnpbp.2017.08.017	23	5.75	3	6	11	3
	Baicalin exerts neuroprotective effects via inhibiting activation of GSK3 beta/NF-kappa B/NLRP3 signal pathway in a rat model of depression	Zhang, Chen-Yi-Yu; Zeng, Min-Jie; Zhou, Li-Ping; Li, Ya-Qin; Zhao, Fan; Shang, Zhi-Yuan; Deng, Xue-Yang; Ma, Zhan-Qiang; Fu, Qiang; Ma, Shi-Ping; Qu, Rong	INTERNATIONAL IMMUNOPHARMACOLOGY	NOV 2018	2018	64		175	182	10.1016/j.intimp.2018.09.001	22	5.5	1	8	11	2
Notes	Title	Authors	Source Title	Publication Date	Publication Year	Volume	Issue	Beginning Page	Ending Page	DOI	Total Citations	Average per Year	1994	1995	1996	1997	1998	1999	2000	2001	2002	2003	2004	2005	2006	2007	2008	2009	2010	2011	2012	2013	2014	2015	2016	2017	2018	2019	2020	2021
	Glutamate N-methyl-D-aspartate Receptor Antagonists Rapidly Reverse Behavioral and Synaptic Deficits Caused by Chronic Stress Exposure	Li, Nanxin; Liu, Rong-Jian; Dwyer, Jason M.; Banasr, Mounira; Lee, Boyoung; Son, Hyeon; Li, Xiao-Yuan; Aghajanian, George; Duman, Ronald S.	BIOLOGICAL PSYCHIATRY	APR 15 2011	2011	69	8	754	761	10.1016/j.biopsych.2010.12.015	603	54.82	0	0	0	0	0	0	0	0	0	0	0	0	0	0	0	0	0	8	38	63	52	76	63	72	64	73	87	7
both rats and mice	IL-1 beta is an essential mediator of the antineurogenic and anhedonic effects of stress	Koo, Ja Wook; Duman, Ronald S.	PROCEEDINGS OF THE NATIONAL ACADEMY OF SCIENCES OF THE UNITED STATES OF AMERICA	JAN 15 2008	2008	105	2	751	756	10.1073/pnas.0708092105	558	39.86	0	0	0	0	0	0	0	0	0	0	0	0	0	0	5	32	33	43	48	56	50	54	59	56	57	32	31	2
used ether as a stressor	Regulation of serotonin(1A), glucocorticoid, and mineralocorticoid receptor in rat and human hippocampus: Implications for the neurobiology of depression	Lopez, JF; Chalmers, DT; Little, KY; Watson, SJ	BIOLOGICAL PSYCHIATRY	APR 15 1998	1998	43	8	547	573	10.1016/S0006-3223(97)00484-8	527	21.96	0	0	0	0	0	16	29	32	29	42	30	24	26	22	35	27	26	24	26	23	22	12	23	12	10	19	17	1
not CMS model	Endotoxin produces a depressive-like episode in rats	Yirmiya, R	BRAIN RESEARCH	MAR 4 1996	1996	711	1-2	163	174	10.1016/0006-8993(95)01415-2	429	16.5	0	0	1	11	9	22	11	30	18	30	9	17	11	10	18	17	19	21	17	20	18	25	22	19	17	18	18	1
not CMS model	The novel melatonin agonist agomelatine (S20098) is an antagonist at 5-hydroxytryptamine(2C) receptors, blockade of which enhances the activity of frontocortical dopaminergic and adrenergic pathways	Millan, MJ; Gobert, A; Lejeune, F; Dekeyne, A; Newman-Tancredi, A; Pasteau, V; Rivet, JM; Cussac, D	JOURNAL OF PHARMACOLOGY AND EXPERIMENTAL THERAPEUTICS	SEP 2003	2003	306	3	954	964	10.1124/jpet.103.051797	400	21.05	0	0	0	0	0	0	0	0	0	0	6	11	22	26	11	33	39	36	39	33	30	20	23	18	19	17	15	2
	The mood-improving actions of antidepressants do not depend on neurogenesis but are associated with neuronal remodeling	Bessa, J. M.; Ferreira, D.; Melo, I.; Marques, F.; Cerqueira, J. J.; Palha, J. A.; Almeida, O. F. X.; Sousa, N.	MOLECULAR PSYCHIATRY	AUG 2009	2009	14	8	764	773	10.1038/mp.2008.119	391	30.08	0	0	0	0	0	0	0	0	0	0	0	0	0	0	0	8	20	41	41	38	41	47	27	38	37	29	18	6
	AN ANIMAL-MODEL OF ANHEDONIA - ATTENUATION OF SUCROSE CONSUMPTION AND PLACE PREFERENCE CONDITIONING BY CHRONIC UNPREDICTABLE MILD STRESS	PAPP, M; WILLNER, P; MUSCAT, R	PSYCHOPHARMACOLOGY	1991	1991	104	2	255	259	10.1007/BF02244188	379	12.23	8	10	8	15	3	7	9	5	9	8	4	12	9	8	13	14	15	18	19	26	26	21	19	19	24	16	17	3
used mice	Anxiolytic- and antidepressant-like effects of the non-peptide vasopressin V-1b receptor antagonist, SSR149415, suggest an innovative approach for the treatment of stress-related disorders	Griebel, G; Simiand, J; Gal, CSL; Wagnon, J; Pascal, M; Scatton, B; Maffrand, JP; Soubrie, P	PROCEEDINGS OF THE NATIONAL ACADEMY OF SCIENCES OF THE UNITED STATES OF AMERICA	APR 30 2002	2002	99	9	6370	6375	10.1073/pnas.092012099	365	18.25	0	0	0	0	0	0	0	0	3	24	23	30	24	27	34	26	27	20	21	14	20	11	17	6	17	7	10	4
not CMS model	Anhedonia and motivational deficits in rats: Impact of chronic social stress	Rygula, R; Abumaria, N; Flugge, G; Fuchs, E; Ruther, E; Havemann-Reinecke, U	BEHAVIOURAL BRAIN RESEARCH	JUL 1 2005	2005	162	1	127	134	10.1016/j.bbr.2005.03.009	360	21.18	0	0	0	0	0	0	0	0	0	0	0	1	9	14	12	22	24	35	34	18	36	26	19	25	28	23	32	2
used mice	Stress-induced anhedonia in mice is associated with deficits in forced swimming and exploration	Strekalova, T; Spanagel, R; Bartsch, D; Henn, FA; Gass, P	NEUROPSYCHOPHARMACOLOGY	NOV 2004	2004	29	11	2007	2017	10.1038/sj.npp.1300532	355	19.72	0	0	0	0	0	0	0	0	0	0	0	6	8	11	12	21	17	21	22	26	25	31	29	33	34	24	29	6
used mice	Involvement of CB1 cannabinoid receptors in emotional behaviour	Martin, M; Ledent, C; Parmentier, M; Maldonado, R; Valverde, O	PSYCHOPHARMACOLOGY	FEB 2002	2002	159	4	379	387	10.1007/s00213-001-0946-5	355	17.75	0	0	0	0	0	0	0	0	4	16	13	29	16	21	30	27	24	29	29	19	17	22	13	12	14	12	7	1
	Glial Loss in the Prefrontal Cortex Is Sufficient to Induce Depressive-like Behaviors	Banasr, Mounira; Duman, Ronald S.	BIOLOGICAL PSYCHIATRY	NOV 15 2008	2008	64	10	863	870	10.1016/j.biopsych.2008.06.008	337	24.07	0	0	0	0	0	0	0	0	0	0	0	0	0	0	0	13	18	20	33	35	27	30	38	32	36	26	22	7
	Leptin: A potential novel antidepressant	Lu, XY; Kim, CS; Frazer, A; Zhang, W	PROCEEDINGS OF THE NATIONAL ACADEMY OF SCIENCES OF THE UNITED STATES OF AMERICA	JAN 31 2006	2006	103	5	1593	1598	10.1073/pnas.0508901103	300	18.75	0	0	0	0	0	0	0	0	0	0	0	0	4	17	16	12	27	22	17	28	37	29	20	15	14	24	15	3
both rats and mice	Dynamic microglial alterations underlie stress-induced depressive-like behavior and suppressed neurogenesis	Kreisel, T.; Frank, M. G.; Licht, T.; Reshef, R.; Ben-Menachem-Zidon, O.; Baratta, M. V.; Maier, S. F.; Yirmiya, R.	MOLECULAR PSYCHIATRY	JUN 2014	2014	19	6	699	709	10.1038/mp.2013.155	291	36.38	0	0	0	0	0	0	0	0	0	0	0	0	0	0	0	0	0	0	0	0	9	22	48	47	55	47	54	9
not CMS model	Behavioral, neurochemical and endocrinological characterization of the early social isolation syndrome	Heidbreder, CA; Weiss, IC; Domeney, AM; Pryce, C; Homberg, J; Hedou, G; Feldon, J; Moran, MC; Nelson, P	NEUROSCIENCE	2000	2000	100	4	749	768	10.1016/S0306-4522(00)00336-5	290	13.18	0	0	0	0	0	0	0	5	9	19	15	18	11	14	12	29	9	25	16	17	13	15	11	11	14	12	14	1
used mice	Antidepressants recruit new neurons to improve stress response regulation	Surget, A.; Tanti, A.; Leonardo, E. D.; Laugeray, A.; Rainer, Q.; Touma, C.; Palme, R.; Griebel, G.; Ibarguen-Vargas, Y.; Hen, R.; Belzung, C.	MOLECULAR PSYCHIATRY	DEC 2011	2011	16	12	1177	1188	10.1038/mp.2011.48	273	24.82	0	0	0	0	0	0	0	0	0	0	0	0	0	0	0	0	0	2	24	38	37	31	29	30	22	26	33	1
	Glial pathology in an animal model of depression: reversal of stress-induced cellular, metabolic and behavioral deficits by the glutamate-modulating drug riluzole	Banasr, M.; Chowdhury, G. M. I.; Terwilliger, R.; Newton, S. S.; Duman, R. S.; Behar, K. L.; Sanacora, G.	MOLECULAR PSYCHIATRY	MAY 2010	2010	15	5	501	511	10.1038/mp.2008.106	267	22.25	0	0	0	0	0	0	0	0	0	0	0	0	0	0	0	1	8	13	26	32	37	29	24	24	28	23	19	3
used mice	Effects of unpredictable chronic mild stress on anxiety and depression-like behavior in mice	Mineur, Yann S.; Belzung, Catherine; Crusio, Wim E.	BEHAVIOURAL BRAIN RESEARCH	NOV 25 2006	2006	175	1	43	50	10.1016/j.bbr.2006.07.029	267	16.69	0	0	0	0	0	0	0	0	0	0	0	0	0	5	12	13	16	14	20	18	20	14	16	31	24	27	31	6
	Hippocampal cytogenesis correlates to escitalopram-mediated recovery in a chronic mild stress rat model of depression	Jayatissa, Magdalena N.; Bisgaard, Christina; Tingstrom, Anders; Papp, Mariusz; Wiborg, Ove	NEUROPSYCHOPHARMACOLOGY	NOV 2006	2006	31	11	2395	2404	10.1038/sj.npp.1301041	265	16.56	0	0	0	0	0	0	0	0	0	0	0	0	1	13	11	18	27	29	29	16	23	17	17	17	22	12	12	1
not CMS model	Chronic restraint stress causes anxiety- and depression-like behaviors, downregulates glucocorticoid receptor expression, and attenuates glutamate release induced by brain-derived neurotrophic factor in the prefrontal cortex	Chiba, Shuichi; Numakawa, Tadahiro; Ninomiya, Midori; Richards, Misty C.; Wakabayashi, Chisato; Kunugi, Hiroshi	PROGRESS IN NEURO-PSYCHOPHARMACOLOGY & BIOLOGICAL PSYCHIATRY	OCT 1 2012	2012	39	1	112	119	10.1016/j.pnpbp.2012.05.018	262	26.2	0	0	0	0	0	0	0	0	0	0	0	0	0	0	0	0	0	0	1	18	20	31	25	36	35	38	50	8
	Chronic unpredictable stress induces a cognitive deficit and anxiety-like behavior in rats that is prevented by chronic antidepressant drug treatment	Bondi, Corina O.; Rodriguez, Gustavo; Gould, Georgianna G.; Frazer, Alan; Morilak, David A.	NEUROPSYCHOPHARMACOLOGY	JAN 2008	2008	33	2	320	331	10.1038/sj.npp.1301410	255	18.21	0	0	0	0	0	0	0	0	0	0	0	0	0	0	6	9	6	18	14	24	29	25	18	33	25	22	24	2
no behavioural test	Chronic stress induces adrenal hyperplasia and hypertrophy in a subregion-specific manner	Ulrich-Lai, Yvonne M.; Figueiredo, Helmer F.; Ostrander, Michelle M.; Choi, Dennis C.; Engeland, William C.; Herman, James P.	AMERICAN JOURNAL OF PHYSIOLOGY-ENDOCRINOLOGY AND METABOLISM	NOV 2006	2006	291	5	E965	E973	10.1152/ajpendo.00070.2006	253	15.81	0	0	0	0	0	0	0	0	0	0	0	0	0	2	12	7	12	22	18	17	25	27	23	26	21	15	23	3
used mice	Blockade of CRF1 or V-1b receptors reverses stress-induced suppression of neurogenesis in a mouse model of depression	Alonso, R; Griebel, G; Pavone, G; Stemmelin, J; Le Fur, G; Soubrie, P	MOLECULAR PSYCHIATRY	MAR 2004	2004	9	3	278	286	10.1038/sj.mp.4001464	250	13.89	0	0	0	0	0	0	0	0	0	0	4	23	23	24	23	19	26	19	14	15	12	7	12	11	6	5	6	1
	EFFECTS OF CHRONIC MILD STRESS ON PERFORMANCE IN BEHAVIORAL-TESTS RELEVANT TO ANXIETY AND DEPRESSION	DAQUILA, PS; BRAIN, P; WILLNER, P	PHYSIOLOGY & BEHAVIOR	NOV 1994	1994	56	5	861	867	10.1016/0031-9384(94)90316-6	248	8.86	0	5	3	9	8	7	10	6	5	9	8	13	7	11	10	15	20	14	11	13	12	7	10	6	9	7	10	3
	Suppressed proliferation and apoptotic changes in the rat dentate gyrus after acute and chronic stress are reversible	Heine, VM; Maslam, S; Zareno, J; Joels, M; Lucassen, PJ	EUROPEAN JOURNAL OF NEUROSCIENCE	JAN 2004	2004	19	1	131	144	10.1046/j.1460-9568.2003.03100.x	244	13.56	0	0	0	0	0	0	0	0	0	0	9	12	14	12	19	23	23	19	17	18	15	12	8	15	9	13	6	0
	Downregulation of endocannabinoid signaling in the hippocampus following chronic unpredictable stress	Hill, MN; Patel, S; Carrier, EJ; Rademacher, DJ; Ormerod, BK; Hillard, CJ; Gorzalka, BB	NEUROPSYCHOPHARMACOLOGY	MAR 2005	2005	30	3	508	515	10.1038/sj.npp.1300601	239	14.06	0	0	0	0	0	0	0	0	0	0	0	10	12	11	22	18	14	15	20	14	18	15	17	15	9	15	13	1
	Chronic unpredictable stress decreases cell proliferation in the cerebral cortex of the adult rat	Banasr, Mounira; Valentine, Gerald W.; Li, Xiao-Yuan; Gourley, Shannon L.; Taylor, Jane R.; Duman, Ronald S.	BIOLOGICAL PSYCHIATRY	SEP 1 2007	2007	62	5	496	504	10.1016/j.biopsych.2007.02.006	234	15.6	0	0	0	0	0	0	0	0	0	0	0	0	0	0	11	16	17	14	33	14	16	22	20	20	16	21	12	2
not CMS model	Antidepressant-Like Effects of Medial Prefrontal Cortex Deep Brain Stimulation in Rats	Hamani, Clement; Diwan, Mustansir; Macedo, Carlos E.; Brandao, Marcus L.; Shumake, Jason; Gonzalez-Lima, Francisco; Raymond, Roger; Lozano, Andres M.; Fletcher, Paul J.; Nobrega, Jose N.	BIOLOGICAL PSYCHIATRY	JAN 15 2010	2010	67	2	117	124	10.1016/j.biopsych.2009.08.025	223	18.58	0	0	0	0	0	0	0	0	0	0	0	0	0	0	0	0	13	15	17	25	27	37	24	16	25	11	13	0
	Antidepressant-like activity of the fatty acid amide hydrolase inhibitor URB597 in a rat model of chronic mild stress	Bortolato, Marco; Mangieri, Regina A.; Fu, Jin; Kim, Janet H.; Arguello, Oliver; Duranti, Andrea; Tontini, Andrea; Mor, Marco; Tarzia, Giorgio; Piomelli, Daniele	BIOLOGICAL PSYCHIATRY	NOV 15 2007	2007	62	10	1103	1110	10.1016/j.biopsych.2006.12.001	223	14.87	0	0	0	0	0	0	0	0	0	0	0	0	0	1	23	26	16	15	19	12	21	14	16	13	17	11	14	5
not CMS model	Dysfunctional nurturing behavior in rat dams with limited access to nesting material: A clinically relevant model for early-life stress	Ivy, A. S.; Brunson, K. L.; Sandman, C.; Baram, T. Z.	NEUROSCIENCE	JUN 26 2008	2008	154	3	1132	1142	10.1016/j.neuroscience.2008.04.019	218	15.57	0	0	0	0	0	0	0	0	0	0	0	0	0	0	1	4	2	10	7	16	17	19	31	22	27	27	31	4
	Effect of agomelatine in the chronic mild stress model of depression in the rat	Papp, M; Gruca, P; Boyer, PA; Mocaer, E	NEUROPSYCHOPHARMACOLOGY	APR 2003	2003	28	4	694	703	10.1038/sj.npp.1300091	216	11.37	0	0	0	0	0	0	0	0	0	1	8	12	17	12	11	20	20	14	12	14	11	11	16	10	13	8	6	0
	Serotonin(4) (5-HT4) receptor Agonists are putative antidepressants with a rapid onset of action	Lucas, Guillaume; Rymar, Vladimir V.; Du, Jenny; Mnie-Filali, Ouissame; Bisgaard, Christina; Manta, Stella; Lambas-Senas, Laura; Wiborg, Ove; Haddjeri, Nasser; Pineyro, Graciela; Sadikot, Abbas F.; Debonnel, Guy	NEURON	SEP 6 2007	2007	55	5	712	725	10.1016/j.neuron.2007.07.041	214	14.27	0	0	0	0	0	0	0	0	0	0	0	0	0	3	11	18	25	18	19	18	21	17	13	17	10	5	17	2
	ANTIDEPRESSANT ACTIVITY OF NONCOMPETITIVE AND COMPETITIVE NMDA RECEPTOR ANTAGONISTS IN A CHRONIC MILD STRESS MODEL OF DEPRESSION	PAPP, M; MORYL, E	EUROPEAN JOURNAL OF PHARMACOLOGY	SEP 22 1994	1994	263	1-2	1	7	10.1016/0014-2999(94)90516-9	214	7.64	0	5	7	11	7	10	16	10	7	8	5	9	10	10	10	7	5	1	10	9	6	14	11	10	5	4	6	1
used mice	4-(2-Chloro-4-methoxy-5-methylphenyl)-N-[(1S)-2-cyclopropyl-1-(3-fluoro-4-methylphenyl)ethyl]5-methyl-N-(2-propynyl)-1,3-thiazol-2-amine hydrochloride (SSR125543A), a potent and selective corticotrophin-releasing factor(1) receptor antagonist. II. Characterization in rodent models of stress-related disorders	Griebel, G; Simiand, J; Steinberg, R; Jung, M; Gully, D; Roger, P; Geslin, M; Scatton, B; Maffrand, JP; Soubrie, P	JOURNAL OF PHARMACOLOGY AND EXPERIMENTAL THERAPEUTICS	APR 2002	2002	301	1	333	345	10.1124/jpet.301.1.333	209	10.45	0	0	0	0	0	0	0	0	6	19	27	21	20	15	21	13	10	10	8	7	9	3	7	5	4	2	1	1
not CMS model	Morphological correlates of corticosteroid-induced changes in prefrontal cortex-dependent behaviors	Cerqueira, JJ; Pego, JM; Taipa, R; Bessa, JM; Almeida, OFX; Sousa, N	JOURNAL OF NEUROSCIENCE	AUG 24 2005	2005	25	34	7792	7800	10.1523/JNEUROSCI.1598-05.2005	208	12.24	0	0	0	0	0	0	0	0	0	0	0	0	5	14	11	19	17	14	20	18	12	15	15	9	12	15	10	2
Used both female and male	Chronic mild stress impact: Are females more vulnerable?	Dalla, C; Antoniou, K; Drossopoulou, G; Xagoraris, M; Kokras, N; Sfikakis, A; Papadopoulou-Daifoti, Z	NEUROSCIENCE	2005	2005	135	3	703	714	10.1016/j.neuroscience.2005.06.068	205	12.06	0	0	0	0	0	0	0	0	0	0	0	0	0	6	11	23	14	16	19	11	13	11	13	18	16	15	16	3
review	The role of stress in the pathophysiology of the dopaminergic system	Pani, L; Porcella, A; Gessa, GL	MOLECULAR PSYCHIATRY	JAN 2000	2000	5	1	14	21	10.1038/sj.mp.4000589	205	9.32	0	0	0	0	0	0	1	13	11	14	12	5	12	10	10	12	10	10	7	7	8	12	8	16	9	10	8	0
	Behavioural and neurochemical effects induced by chronic mild stress applied to two different rat strains	Bekris, S; Antoniou, K; Daskas, S; Papadopoulou-Daifoti, Z	BEHAVIOURAL BRAIN RESEARCH	JUN 3 2005	2005	161	1	45	59	10.1016/j.bbr.2005.01.005	200	11.76	0	0	0	0	0	0	0	0	0	0	0	1	2	7	20	21	16	12	14	15	29	14	9	15	6	9	9	1
	Effects of chronic mild stress on sexual behavior, locomotor activity and consumption of sucrose and saccharine solutions	Gronli, J; Murison, R; Fiske, E; Bjorvatn, B; Sorensen, E; Portas, CM; Ursin, R	PHYSIOLOGY & BEHAVIOR	MAR 31 2005	2005	84	4	571	577	10.1016/j.physbeh.2005.02.007	199	11.71	0	0	0	0	0	0	0	0	0	0	0	1	3	8	16	9	13	15	9	17	24	19	9	12	16	14	13	1
	Acute stress reduces reward responsiveness: Implications for depression	Bogdan, Ryan; Pizzagalli, Diego A.	BIOLOGICAL PSYCHIATRY	NOV 15 2006	2006	60	10	1147	1154	10.1016/j.biopsych.2006.03.037	198	12.38	0	0	0	0	0	0	0	0	0	0	0	0	0	1	9	7	6	9	17	17	20	19	17	16	10	25	23	2
	Curcumin reverses the effects of chronic stress on behavior, the HPA axis, BDNF expression and phosphorylation of CREB	Xu, Ying; Ku, Baoshan; Tie, Lu; Yao, Haiyan; Jiang, Wengao; Ma, Xing; Li, Xuejun	BRAIN RESEARCH	NOV 29 2006	2006	1122		56	64	10.1016/j.brainres.2006.09.009	196	12.25	0	0	0	0	0	0	0	0	0	0	0	0	0	2	11	11	12	7	14	15	19	13	14	18	17	23	18	2
	Microglial NLRP3 inflammasome activation mediates IL-1 beta-related inflammation in prefrontal cortex of depressive rats	Pan, Ying; Chen, Xu-Yang; Zhang, Qing-Yu; Kong, Ling-Dong	BRAIN BEHAVIOR AND IMMUNITY	OCT 2014	2014	41		90	100	10.1016/j.bbi.2014.04.007	194	24.25	0	0	0	0	0	0	0	0	0	0	0	0	0	0	0	0	0	0	0	0	1	13	23	24	32	48	47	6
	Reciprocal changes in prefrontal and limbic dopamine responsiveness to aversive and rewarding stimuli after chronic mild stress: Implications for the psychobiology of depression	Di Chiara, G; Loddo, P; Tanda, G	BIOLOGICAL PSYCHIATRY	DEC 15 1999	1999	46	12	1624	1633	10.1016/S0006-3223(99)00236-X	193	8.39	0	0	0	0	0	0	3	6	16	16	17	9	13	10	13	5	5	8	11	10	11	8	6	6	5	8	6	1
	REVERSAL OF STRESS-INDUCED ANHEDONIA BY THE ATYPICAL ANTIDEPRESSANTS, FLUOXETINE AND MAPROTILINE	MUSCAT, R; PAPP, M; WILLNER, P	PSYCHOPHARMACOLOGY	DEC 1992	1992	109	4	433	438	10.1007/BF02247719	193	6.43	9	8	6	12	5	8	7	8	7	9	5	10	10	6	8	4	4	7	12	14	7	8	8	3	4	2	2	0
	Alterations in central neuropeptide expression, release, and receptor binding in rats bred for high anxiety: Critical role of vasopressin	Wigger, A; Sanchez, MM; Mathys, KC; Ebner, K; Frank, E; Liu, D; Kresse, A; Neumann, ID; Holsboer, F; Plotsky, PM; Landgrafl, R	NEUROPSYCHOPHARMACOLOGY	JAN 2004	2004	29	1	1	14	10.1038/sj.npp.1300290	192	10.67	0	0	0	0	0	0	0	0	0	0	6	21	13	17	23	11	18	10	16	11	8	4	5	5	14	5	4	1
	Effects of chronic mild stress on the oxidative parameters in the rat brain	Lucca, Giancarlo; Comim, Clarissa M.; Valvassori, Samira S.; Reus, Gislaine Z.; Vuolo, Francieli; Petronilho, Fabricia; Dal-Pizzol, Felipe; Gavioli, Elaine C.; Quevedo, Joao	NEUROCHEMISTRY INTERNATIONAL	MAY-JUN 2009	2009	54	5-6	358	362	10.1016/j.neuint.2009.01.001	191	14.69	0	0	0	0	0	0	0	0	0	0	0	0	0	0	0	5	14	16	17	16	24	18	17	16	15	16	16	1
	Neurochemical, electrophysiological and pharmacological profiles of the selective inhibitor of the glycine transporter-I SSR504734, a potential new type of antipsychotic	Depoortere, R; Dargazanli, G; Estenne-Bouhtou, G; Coste, A; Lanneau, C; Desvignes, C; Poncelet, M; Heaulme, M; Santucci, V; Decobert, M; Cudennec, A; Voltz, C; Boulay, D; Terranova, JP; Stemmelin, J; Roger, P; Marabout, B; Sevrin, M; Vige, X; Biton, B; Steinberg, R; Francon, D; Alonso, R; Avenet, P; Oury-Donat, F; Perrault, G; Griebel, G; George, P; Soubrie, P; Scatton, B	NEUROPSYCHOPHARMACOLOGY	NOV 2005	2005	30	11	1963	1985	10.1038/sj.npp.1300772	191	11.24	0	0	0	0	0	0	0	0	0	0	0	0	8	10	21	21	29	15	16	24	5	10	10	9	6	2	5	0
	Animal models of depression: Utility for transgenic research	Porsolt, RD	REVIEWS IN THE NEUROSCIENCES	2000	2000	11	1	53	58		189	8.59	0	0	0	0	0	0	0	3	15	14	7	12	15	18	6	17	8	9	9	8	9	9	3	10	4	8	4	1
	CHRONIC HIGH CORTICOSTERONE REDUCES NEUROGENESIS IN THE DENTATE GYRUS OF ADULT MALE AND FEMALE RATS	Brummelte, S.; Galea, L. A. M.	NEUROSCIENCE	JUL 14 2010	2010	168	3	680	690	10.1016/j.neuroscience.2010.04.023	186	15.5	0	0	0	0	0	0	0	0	0	0	0	0	0	0	0	0	5	14	16	20	17	21	25	19	15	14	16	4
	Acute Stress Increases Depolarization-Evoked Glutamate Release in the Rat Prefrontal/Frontal Cortex: The Dampening Action of Antidepressants	Musazzi, Laura; Milanese, Marco; Farisello, Pasqualina; Zappettini, Simona; Tardito, Daniela; Barbiero, Valentina S.; Bonifacino, Tiziana; Mallei, Alessandra; Baldelli, Pietro; Racagni, Giorgio; Raiteri, Maurizio; Benfenati, Fabio; Bonanno, Giambattista; Popoli, Maurizio	PLOS ONE	JAN 5 2010	2010	5	1			10.1371/journal.pone.0008566	185	15.42	0	0	0	0	0	0	0	0	0	0	0	0	0	0	0	0	5	22	18	19	23	24	16	16	10	14	15	3

## Sheet: Table 3
	Title	Authors	Source Title	Publication Date	Publication Year	Volume	Issue	Beginning Page	Ending Page	DOI	Total Citations	Average per Year	2002	2003	2004	2005	2006	2007	2008	2009	2010	2011	2012	2013	2014	2015	2016	2017	2018	2019	2020	2021
Used mice	Anxiolytic- and antidepressant-like effects of the non-peptide vasopressin V-1b receptor antagonist, SSR149415, suggest an innovative approach for the treatment of stress-related disorders	Griebel, G; Simiand, J; Gal, CSL; Wagnon, J; Pascal, M; Scatton, B; Maffrand, JP; Soubrie, P	PROCEEDINGS OF THE NATIONAL ACADEMY OF SCIENCES OF THE UNITED STATES OF AMERICA	APR 30 2002	2002	99	9	6370	6375	10.1073/pnas.092012099	365	18.25	3	24	23	30	24	27	34	26	27	20	21	14	20	11	17	6	17	7	10	4
In table1	Glial Loss in the Prefrontal Cortex Is Sufficient to Induce Depressive-like Behaviors	Banasr, Mounira; Duman, Ronald S.	BIOLOGICAL PSYCHIATRY	NOV 15 2008	2008	64	10	863	870	10.1016/j.biopsych.2008.06.008	339	24.21	0	0	0	0	0	0	0	13	18	20	33	35	27	30	38	32	36	26	23	8
In table1, FST was used as a stand-alone stress inducer	Leptin: A potential novel antidepressant	Lu, XY; Kim, CS; Frazer, A; Zhang, W	PROCEEDINGS OF THE NATIONAL ACADEMY OF SCIENCES OF THE UNITED STATES OF AMERICA	JAN 31 2006	2006	103	5	1593	1598	10.1073/pnas.0508901103	301	18.81	0	0	0	0	4	17	16	12	27	22	17	28	37	29	20	15	14	24	15	4
In table1, FST was used as a stand-alone stress inducer	Serotonin(4) (5-HT4) receptor Agonists are putative antidepressants with a rapid onset of action	Lucas, Guillaume; Rymar, Vladimir V.; Du, Jenny; Mnie-Filali, Ouissame; Bisgaard, Christina; Manta, Stella; Lambas-Senas, Laura; Wiborg, Ove; Haddjeri, Nasser; Pineyro, Graciela; Sadikot, Abbas F.; Debonnel, Guy	NEURON	SEP 6 2007	2007	55	5	712	725	10.1016/j.neuron.2007.07.041	216	14.4	0	0	0	0	0	3	11	18	25	18	19	18	21	17	13	17	10	5	19	2
Used mice	4-(2-Chloro-4-methoxy-5-methylphenyl)-N-[(1S)-2-cyclopropyl-1-(3-fluoro-4-methylphenyl)ethyl]5-methyl-N-(2-propynyl)-1,3-thiazol-2-amine hydrochloride (SSR125543A), a potent and selective corticotrophin-releasing factor(1) receptor antagonist. II. Characterization in rodent models of stress-related disorders	Griebel, G; Simiand, J; Steinberg, R; Jung, M; Gully, D; Roger, P; Geslin, M; Scatton, B; Maffrand, JP; Soubrie, P	JOURNAL OF PHARMACOLOGY AND EXPERIMENTAL THERAPEUTICS	APR 2002	2002	301	1	333	345	10.1124/jpet.301.1.333	209	10.45	6	19	27	21	20	15	21	13	10	10	8	7	9	3	7	5	4	2	1	1
In table1	Chronic mild stress impact: Are females more vulnerable?	Dalla, C; Antoniou, K; Drossopoulou, G; Xagoraris, M; Kokras, N; Sfikakis, A; Papadopoulou-Daifoti, Z	NEUROSCIENCE	2005	2005	135	3	703	714	10.1016/j.neuroscience.2005.06.068	205	12.06	0	0	0	0	0	6	11	23	14	16	19	11	13	11	13	18	16	15	16	3
Used mice, FST was used as a stand-alone stress inducer	Effects of the cannabinoid CB1 receptor antagonist rimonabant in models of emotional reactivity in rodents	Griebel, G; Stemmelin, J; Scatton, B	BIOLOGICAL PSYCHIATRY	FEB 1 2005	2005	57	3	261	267	10.1016/j.biopsych.2004.10.032	184	10.82	0	0	0	8	12	21	22	19	14	13	21	13	8	4	4	5	10	4	4	2
	Lateral habenula lesions improve the behavioral response in depressed rats via increasing the serotonin level in dorsal raphe nucleus	Yang, Li-Min; Hu, Bing; Xia, Ying-Hong; Zhang, Bei-Lin; Zhao, Hua	BEHAVIOURAL BRAIN RESEARCH	MAR 17 2008	2008	188	1	84	90	10.1016/j.bbr.2007.10.022	154	11	0	0	0	0	0	0	4	7	5	10	10	13	10	11	11	24	16	18	13	2
Used CUS in mice. Used FSL rats as a rat model for depression	L-acetylcarnitine causes rapid antidepressant effects through the epigenetic induction of mGlu2 receptors	Nasca, Carla; Xenos, Dionysios; Barone, Ylenia; Caruso, Alessandra; Scaccianoce, Sergio; Matrisciano, Francesco; Battaglia, Giuseppe; Mathe, Aleksander A.; Pittaluga, Anna; Lionetto, Luana; Simmaco, Maurizio; Nicoletti, Ferdinando	PROCEEDINGS OF THE NATIONAL ACADEMY OF SCIENCES OF THE UNITED STATES OF AMERICA	MAR 19 2013	2013	110	12	4804	4809	10.1073/pnas.1216100110	135	15	0	0	0	0	0	0	0	0	0	0	0	6	12	23	17	23	19	20	14	1
	Leptin restores adult hippocampal neurogenesis in a chronic unpredictable stress model of depression and reverses glucocorticoid-induced inhibition of GSK-3 beta/beta-catenin signaling	Garza, J. C.; Guo, M.; Zhang, W.; Lu, X-Y	MOLECULAR PSYCHIATRY	AUG 2012	2012	17	8	790	808	10.1038/mp.2011.161	131	13.1	0	0	0	0	0	0	0	0	0	0	3	12	14	23	12	16	12	14	21	4
FST was used as a stand-alone stress inducer	Intermittent Hypoxia Promotes Hippocampal Neurogenesis and Produces Antidepressant-Like Effects in Adult Rats	Zhu, Xin-Hong; Yan, Hua-Cheng; Zhang, Jie; Qu, Hong-Da; Qiu, Xing-Sheng; Chen, Liang; Li, Shu-Ji; Cao, Xiong; Bean, Jonathan C.; Chen, Long-Hua; Qin, Xi-He; Liu, Ji-Hong; Bai, Xiao-Chun; Mei, Lin; Gao, Tian-Ming	JOURNAL OF NEUROSCIENCE	SEP 22 2010	2010	30	38	12653	12663	10.1523/JNEUROSCI.6414-09.2010	125	10.42	0	0	0	0	0	0	0	0	1	4	11	10	13	16	18	16	7	16	10	3
	Involvement of hippocampal serotonin and neuropeptide Y in depression induced by chronic unpredicted mild stress	Luo, D. D.; An, S. C.; Zhang, X.	BRAIN RESEARCH BULLETIN	SEP 5 2008	2008	77	1	8	12	10.1016/j.brainresbull.2008.05.010	123	8.79	0	0	0	0	0	0	0	6	5	7	12	7	25	7	16	13	8	11	6	0
	Lithium blocks stress-induced changes in depressive-like behavior and hippocampal cell fate: The role of glycogen-synthase-kinase-3 beta	Silva, R.; Mesquita, A. R.; Bessa, J.; Sousa, J. C.; Sotiropoulos, I.; Leao, P.; Almeida, O. F. X.; Sousa, N.	NEUROSCIENCE	MAR 27 2008	2008	152	3	656	669	10.1016/j.neuroscience.2007.12.026	123	8.79	0	0	0	0	0	0	0	10	10	16	15	12	15	11	6	9	7	6	6	0
	ICARIIN EXERTS AN ANTIDEPRESSANT EFFECT IN AN UNPREDICTABLE CHRONIC MILD STRESS MODEL OF DEPRESSION IN RATS AND IS ASSOCIATED WITH THE REGULATION OF HIPPOCAMPAL NEUROINFLAMMATION	Liu, B.; Xu, C.; Wu, X.; Liu, F.; Du, Y.; Sun, J.; Tao, J.; Dong, J.	NEUROSCIENCE	MAY 21 2015	2015	294		193	205	10.1016/j.neuroscience.2015.02.053	114	16.29	0	0	0	0	0	0	0	0	0	0	0	0	0	4	18	22	19	33	14	4
Used mice	Depression-resistant endophenotype in mice overexpressing cannabinoid CB2 receptors	Garcia-Gutierrez, M. S.; Perez-Ortiz, J. M.; Gutierrez-Adan, A.; Manzanares, J.	BRITISH JOURNAL OF PHARMACOLOGY	AUG 2010	2010	160	7	1773	1784	10.1111/j.1476-5381.2010.00819.x	112	9.33	0	0	0	0	0	0	0	0	1	10	16	12	12	7	7	13	13	10	10	1
	Vascular Endothelial Growth Factor Signaling is Required for the Behavioral Actions of Antidepressant Treatment: Pharmacological and Cellular Characterization	Greene, Joshua; Banasr, Mounira; Lee, Boyoung; Warner-Schmidt, Jennifer; Duman, Ronald S.	NEUROPSYCHOPHARMACOLOGY	OCT 2009	2009	34	11	2459	2468	10.1038/npp.2009.68	111	8.54	0	0	0	0	0	0	0	0	5	13	19	18	7	11	9	8	6	7	7	1
	Regulation of brain-derived neurotrophic factor (BDNF) in the chronic unpredictable stress rat model and the effects of chronic antidepressant treatment	Larsen, Marianne H.; Mikkelsen, Jens D.; Hay-Schmidt, Anders; Sandi, Carmen	JOURNAL OF PSYCHIATRIC RESEARCH	OCT 2010	2010	44	13	808	816	10.1016/j.jpsychires.2010.01.005	110	9.17	0	0	0	0	0	0	0	0	1	16	18	13	16	13	7	3	8	10	4	1
	Abnormal Hippocampal BDNF and miR-16 Expression Is Associated with Depression-Like Behaviors Induced by Stress during Early Life	Bai, Mei; Zhu, Xiongzhao; Zhang, Yi; Zhang, Sheng; Zhang, Li; Xue, Liang; Yi, Jinyao; Yao, Shuqiao; Zhang, Xiuwu	PLOS ONE	OCT 8 2012	2012	7	10			10.1371/journal.pone.0046921	107	10.7	0	0	0	0	0	0	0	0	0	0	0	5	9	14	12	17	18	19	11	2
No FST	Antidepressant-like activity of zinc: further behavioral and molecular evidence	Sowa-Kucma, Magdalena; Legutko, Beata; Szewczyk, Bernadeta; Novak, Kinga; Znojek, Pawel; Poleszak, Ewa; Papp, Mariusz; Pilc, Andrzej; Nowak, Gabriel	JOURNAL OF NEURAL TRANSMISSION	DEC 2008	2008	115	12	1621	1628	10.1007/s00702-008-0115-7	99	7.07	0	0	0	0	0	0	2	5	10	9	10	12	4	13	9	8	3	5	7	2
Used mice	Antidepressant Effects of Fibroblast Growth Factor-2 in Behavioral and Cellular Models of Depression	Elsayed, Maha; Banasr, Mounira; Duric, Vanja; Fournier, Neil M.; Licznerski, Pawel; Duman, Ronald S.	BIOLOGICAL PSYCHIATRY	AUG 15 2012	2012	72	4	258	265	10.1016/j.biopsych.2012.03.003	97	9.7	0	0	0	0	0	0	0	0	0	0	6	11	7	13	9	16	12	11	12	0
	Amygdala-Ventral Pallidum Pathway Decreases Dopamine Activity After Chronic Mild Stress in Rats	Chang, Chun-hui; Grace, Anthony A.	BIOLOGICAL PSYCHIATRY	AUG 1 2014	2014	76	3	223	230	10.1016/j.biopsych.2013.09.020	96	12	0	0	0	0	0	0	0	0	0	0	0	0	0	11	9	19	14	20	23	0
	Depression-like phenotype following chronic CB1 receptor antagonism	Beyer, Chad E.; Dwyer, Jason M.; Piesla, Michael J.; Platt, Brian J.; Shen, Ru; Rahman, Zia; Chan, Karen; Manners, Melissa T.; Samad, Tarek A.; Kennedy, Jeffrey D.; Bingham, Brendan; Whiteside, Garth T.	NEUROBIOLOGY OF DISEASE	AUG 2010	2010	39	2	148	155	10.1016/j.nbd.2010.03.020	94	7.83	0	0	0	0	0	0	0	0	2	8	13	8	15	7	6	9	6	8	9	3
	A trans-dimensional approach to the behavioral aspects of depression	Bessa, Joao M.; Mesquita, Ana R.; Oliveira, Mario; Pego, Jose Miguel; Cerqueira, Joao J.; Palha, Joana A.; Almeida, Osborne F. X.; Sousa, Nuno	FRONTIERS IN BEHAVIORAL NEUROSCIENCE	2009	2009	3				10.3389/neuro.08.001.2009	90	6.92	0	0	0	0	0	0	0	2	6	5	9	13	16	9	9	8	4	4	3	2
FST was used as a stand-alone stress inducer	Inhibition of Glycine Transporter-I as a Novel Mechanism for the Treatment of Depression	Huang, Chih-Chia; Wei, I-Hua; Huang, Chieh-Liang; Chen, Kuang-Ti; Tsai, Mang-Hung; Tsai, Priscilla; Tun, Rene; Huang, Kuo-Hao; Chang, Yue-Cune; Lane, Hsien-Yuan; Tsai, Guochuan Emil	BIOLOGICAL PSYCHIATRY	NOV 15 2013	2013	74	10	734	741	10.1016/j.biopsych.2013.02.020	87	9.67	0	0	0	0	0	0	0	0	0	0	0	3	8	19	12	16	8	15	4	2
Used female	CHRONIC SOCIAL INSTABILITY STRESS IN FEMALE RATS: A POTENTIAL ANIMAL MODEL FOR FEMALE DEPRESSION	Herzog, C. J.; Czeh, B.; Corbach, S.; Wuttke, W.; Schulte-Herbrueggen, O.; Hellweg, R.; Fluegge, G.; Fuchs, E.	NEUROSCIENCE	MAR 31 2009	2009	159	3	982	992	10.1016/j.neuroscience.2009.01.059	87	6.69	0	0	0	0	0	0	0	0	7	7	7	16	5	7	6	15	5	7	4	1
Not CMS model	Antidepressant-like effects of agomelatine (S 20098) in the learned helplessness model	Bertaina-Anglade, Valerie; la Rochelle, Christophe Drieu; Boyer, Pierre-Alain; Mocaer, Elisabeth	BEHAVIOURAL PHARMACOLOGY	DEC 2006	2006	17	8	703	713	10.1097/FBP.0b013e3280116e5c	86	5.38	0	0	0	0	0	3	4	9	11	9	10	8	11	6	6	3	2	2	2	0
	Prevention of chronic stress-induced depression-like behavior by inducible nitric oxide inhibitor	Wang, Dan; An, Shu Cheng; Zhang, Xia	NEUROSCIENCE LETTERS	MAR 5 2008	2008	433	1	59	64	10.1016/j.neulet.2007.12.041	85	6.07	0	0	0	0	0	0	0	4	7	8	13	7	9	7	3	7	6	8	6	0
	Activation of P2X7 receptor and NLRP3 inflammasome assembly in hippocampal glial cells mediates chronic stress-induced depressive-like behaviors	Yue, Na; Huang, Huijie; Zhu, Xiaocang; Han, Qiuqin; Wang, Yalin; Li, Bing; Liu, Qiong; Wu, Gencheng; Zhang, Yuqiu; Yu, Jin	JOURNAL OF NEUROINFLAMMATION	MAY 10 2017	2017	14				10.1186/s12974-017-0865-y	83	16.6	0	0	0	0	0	0	0	0	0	0	0	0	0	0	0	7	24	26	22	4
	Chronic Administration of Infliximab (TNF-alpha Inhibitor) Decreases Depression and Anxiety-like Behaviour in Rat Model of Chronic Mild Stress	Karson, Ayse; Demirtas, Tugce; Bayramgurler, Dilek; Balci, Fuat; Utkan, Tijen	BASIC & CLINICAL PHARMACOLOGY & TOXICOLOGY	MAY 2013	2013	112	5	335	340	10.1111/bcpt.12037	81	9	0	0	0	0	0	0	0	0	0	0	0	4	8	14	13	9	6	11	14	2
FST was used as a stand-alone stress inducer	Strain and gender specific effects in the forced swim test: Effects of previous stress exposure	Bielajew, C; Konkle, ATM; Kentner, AC; Baker, SL; Stewart, A; Hutchins, AA; Barbagallo, LSM; Fouriezos, G	STRESS-THE INTERNATIONAL JOURNAL ON THE BIOLOGY OF STRESS	DEC 2003	2003	6	4	269	280	10.1080/10253890310001602829	81	4.26	0	0	0	7	2	3	11	3	4	9	6	2	7	4	5	5	5	2	6	0
Used mice for FST. Rats only underwent SPT after CMS	Antidepressant-like behavioral and neurochemical effects of the citrus-associated chemical apigenin	Yi, Li-Tao; Li, Han-Mei; Li, Yu-Cheng; Pan, Ying; Xu, Qun; Kong, Ling-Dong	LIFE SCIENCES	MAR 26 2008	2008	82	13-14	741	751	10.1016/j.lfs.2008.01.007	80	5.71	0	0	0	0	0	0	0	2	7	3	10	9	8	7	9	5	5	6	9	0
	Antidepressant effects of TNF-alpha blockade in an animal model of depression	Kruegel, Ute; Fischer, Johannes; Radicke, Susanne; Sack, Ulrich; Himmerich, Hubertus	JOURNAL OF PSYCHIATRIC RESEARCH	MAY 2013	2013	47	5	611	616	10.1016/j.jpsychires.2013.01.007	75	8.33	0	0	0	0	0	0	0	0	0	0	0	3	11	12	13	5	9	9	12	1
	Chronic mild stress generates clear depressive but ambiguous anxiety-like behaviour in rats	Kompagne, Hajnalka; Bardos, Gyoergy; Szenasi, Gabor; Gacsalyi, Istvan; Harsing, Laszlo G.; Levay, Gyoergy	BEHAVIOURAL BRAIN RESEARCH	NOV 21 2008	2008	193	2	311	314	10.1016/j.bbr.2008.06.008	75	5.36	0	0	0	0	0	0	0	5	4	8	8	7	11	6	8	5	5	6	2	0
	Predictable Chronic Mild Stress in Adolescence Increases Resilience in Adulthood	Suo, Lin; Zhao, Liyan; Si, Jijian; Liu, Jianfeng; Zhu, Weili; Chai, Baisheng; Zhang, Yan; Feng, Jiajia; Ding, Zengbo; Luo, Yixiao; Shi, Haishui; Shi, Jie; Lu, Lin	NEUROPSYCHOPHARMACOLOGY	JUL 2013	2013	38	8	1387	1400	10.1038/npp.2013.67	71	7.89	0	0	0	0	0	0	0	0	0	0	0	2	7	12	9	13	7	11	9	1
	Effects of lavender oil inhalation on improving scopolamine-induced spatial memory impairment in laboratory rats	Hritcu, Lucian; Cioanca, Oana; Hancianu, Monica	PHYTOMEDICINE	APR 15 2012	2012	19	6	529	534	10.1016/j.phymed.2012.02.002	71	7.1	0	0	0	0	0	0	0	0	0	0	1	4	10	3	11	12	10	10	8	2
	Stimulation of the beta(3)-adrenoceptor as a novel treatment strategy for anxiety and depressive disorders	Stemmelin, Jeanne; Cohen, Caroline; Terranova, Jean-Paul; Lopez-Grancha, Matilde; Pichat, Philippe; Bergis, Olivier; Decobert, Michel; Santucci, Vincent; Francon, Dominique; Alonso, Richard; Stahl, Stephen M.; Keane, Peter; Avenet, Patrick; Scatton, Bernard; le Fur, Gerard; Griebel, Guy	NEUROPSYCHOPHARMACOLOGY	FEB 2008	2008	33	3	574	587	10.1038/sj.npp.1301424	71	5.07	0	0	0	0	0	1	6	5	14	7	5	6	2	1	3	7	4	7	3	0
	Antidepressant-like effect of geniposide on chronic unpredictable mild stress-induced depressive rats by regulating the hypothalamus-pituitary-adrenal axis	Cai, Li; Li, Rong; Tang, Wen-jian; Meng, Gang; Hu, Xiang-yang; Wu, Ting-ni	EUROPEAN NEUROPSYCHOPHARMACOLOGY	AUG 2015	2015	25	8	1332	1341	10.1016/j.euroneuro.2015.04.009	70	10	0	0	0	0	0	0	0	0	0	0	0	0	0	0	9	14	13	22	10	2
	Prenatal lipopolysaccharide exposure increases depression-like behaviors and reduces hippocampal neurogenesis in adult rats	Lin, Yu-Lung; Wang, Sabrina	BEHAVIOURAL BRAIN RESEARCH	FEB 1 2014	2014	259		24	34	10.1016/j.bbr.2013.10.034	66	8.25	0	0	0	0	0	0	0	0	0	0	0	0	10	13	13	8	5	8	8	1
	Chronic mild unpredictable stress after noradrenergic denervation: attenuation of behavioural and biochemical effects of DSP-4 treatment	Harro, J; Haidkind, R; Harro, M; Modiri, AR; Gillberg, PG; Pahkla, R; Matto, V; Oreland, L	EUROPEAN NEUROPSYCHOPHARMACOLOGY	DEC 1999	1999	10	1	5	16	10.1016/S0924-977X(99)00043-7	65	2.83	2	3	2	6	2	4	6	6	3	8	2	2	4	1	3	3	4	2	1	0
	PI3K/Akt Signaling Pathway in the Basolateral Amygdala Mediates the Rapid Antidepressant-like Effects of Trefoil Factor 3	Shi, Hai-Shui; Zhu, Wei-Li; Liu, Jian-Feng; Luo, Yi-Xiao; Si, Ji-Jian; Wang, Shen-Jun; Xue, Yan-Xue; Ding, Zeng-Bo; Shi, Jie; Lu, Lin	NEUROPSYCHOPHARMACOLOGY	NOV 2012	2012	37	12	2671	2683	10.1038/npp.2012.131	63	6.3	0	0	0	0	0	0	0	0	0	0	0	4	7	12	9	4	7	9	10	1
	Long-term ovariectomy enhances anxiety and depressive-like behaviors in mice submitted to chronic unpredictable stress	Lagunas, Natalia; Calmarza-Font, Isabel; Diz-Chaves, Yolanda; Garcia-Segura, Luis M.	HORMONES AND BEHAVIOR	NOV 2010	2010	58	5	786	791	10.1016/j.yhbeh.2010.07.014	60	5	0	0	0	0	0	0	0	0	0	0	5	5	9	6	11	4	4	9	7	0
	Chronic administration of fluoxetine and pro-inflammatory cytokine change in a rat model of depression	Lu, Yanxia; Ho, Cyrus S.; Liu, Xin; Chua, Anna N.; Wang, Wei; McIntyre, Roger S.; Ho, Roger C.	PLOS ONE	OCT 19 2017	2017	12	10			10.1371/journal.pone.0186700	59	11.8	0	0	0	0	0	0	0	0	0	0	0	0	0	0	0	0	18	18	21	2
	THE EFFECTS OF GINSENOSIDE Rg1 ON CHRONIC STRESS INDUCED DEPRESSION-LIKE BEHAVIORS, BDNF EXPRESSION AND THE PHOSPHORYLATION OF PKA AND CREB IN RATS	Liu, Z.; Qi, Y.; Cheng, Z.; Zhu, X.; Fan, C.; Yu, S. Y.	NEUROSCIENCE	MAY 13 2016	2016	322		358	369	10.1016/j.neuroscience.2016.02.050	57	9.5	0	0	0	0	0	0	0	0	0	0	0	0	0	0	2	11	17	10	15	2
	Antidepressant-like Effects of Buprenorphine are Mediated by Kappa Opioid Receptors	Falcon, Edgardo; Browne, Caroline A.; Leon, Rosa M.; Fleites, Vanessa C.; Sweeney, Rachel; Kirby, Lynn G.; Lucki, Irwin	NEUROPSYCHOPHARMACOLOGY	AUG 2016	2016	41	9	2344	2351	10.1038/npp.2016.38	56	9.33	0	0	0	0	0	0	0	0	0	0	0	0	0	0	0	5	17	15	17	2
	Repeated Ketamine Exposure Induces an Enduring Resilient Phenotype in Adolescent and Adult Rats	Parise, Eric M.; Alcantara, Lyonna F.; Warren, Brandon L.; Wright, Katherine N.; Hadad, Roey; Sial, Omar K.; Kroeck, Kyle G.; Iniguez, Sergio D.; Bolanos-Guzman, Carlos A.	BIOLOGICAL PSYCHIATRY	NOV 15 2013	2013	74	10	750	759	10.1016/j.biopsych.2013.04.027	55	6.11	0	0	0	0	0	0	0	0	0	0	0	2	5	7	1	8	7	9	15	1
	Long-lasting effects of chronic rTMS to treat chronic rodent model of depression	Feng, Shu-fang; Shi, Tian-yao; Fan-Yang; Wang, Wua-ning; Chen, Yun-chun; Tan, Qing-rong	BEHAVIOURAL BRAIN RESEARCH	JUN 15 2012	2012	232	1	245	251	10.1016/j.bbr.2012.04.019	55	5.5	0	0	0	0	0	0	0	0	0	0	0	7	5	9	7	7	7	4	9	0
	Antidepressant-like activity of CGP 36742 and CGP 51176, selective GABA(B) receptor antagonists, in rodents	Nowak, G.; Partyka, A.; Palucha, A.; Szewczyk, B.; Wieronska, J. M.; Dybala, M.; Metz, M.; Librowski, T.; Froestl, W.; Papp, M.; Pilc, A.	BRITISH JOURNAL OF PHARMACOLOGY	NOV 2006	2006	149	5	581	590	10.1038/sj.bjp.0706845	55	3.44	0	0	0	0	1	5	2	2	10	6	2	3	2	4	2	7	1	6	2	0
	Serotonin 2C receptor antagonists induce fast-onset antidepressant effects	Opal, M. D.; Klenotich, S. C.; Morais, M.; Bessa, J.; Winkle, J.; Doukas, D.; Kay, L. J.; Sousa, N.; Dulawa, S. M.	MOLECULAR PSYCHIATRY	OCT 2014	2014	19	10	1106	1114	10.1038/mp.2013.144	54	6.75	0	0	0	0	0	0	0	0	0	0	0	1	1	6	12	7	12	4	10	1
	Prenatal stress and subsequent exposure to chronic mild stress in rats; interdependent effects on emotional behavior and the serotonergic system	Van den Hove, D. L. A.; Leibold, N. K.; Strackx, E.; Martinez-Claros, M.; Lesch, K. P.; Steinbusch, H. W. M.; Schruers, K. R. J.; Prickaerts, J.	EUROPEAN NEUROPSYCHOPHARMACOLOGY	APR 2014	2014	24	4	595	607	10.1016/j.euroneuro.2013.09.006	54	6.75	0	0	0	0	0	0	0	0	0	0	0	0	6	11	4	4	12	9	7	1
	Clomipramine treatment reversed the glial pathology in a chronic unpredictable stress-induced rat model of depression	Liu, Qiong; Li, Bing; Zhu, Hai-Yan; Wang, Yan-Qing; Yu, Jin; Wu, Gen-Cheng	EUROPEAN NEUROPSYCHOPHARMACOLOGY	NOV 2009	2009	19	11	796	805	10.1016/j.euroneuro.2009.06.010	54	4.15	0	0	0	0	0	0	0	0	3	5	5	9	5	6	5	6	4	2	3	1

## Sheet: Table 4
Notes	Title	Authors	Source Title	Publication Date	Publication Year	Volume	Issue	Beginning Page	Ending Page	DOI	Total Citations	Average per Year	1994	1995	1996	1997	1998	1999	2000	2001	2002	2003	2004	2005	2006	2007	2008	2009	2010	2011	2012	2013	2014	2015	2016	2017	2018	2019	2020	2021
Another more representative study from the same group is included	Neuroendocrine and cytokine profile of chronic mild stress-induced anhedonia	Grippo, AJ; Francis, J; Beltz, TG; Felder, RB; Johnson, AK	PHYSIOLOGY & BEHAVIOR	APR 13 2005	2005	84	5	697	706	10.1016/j.physbeh.2005.02.011	171	10.06	0	0	0	0	0	0	0	0	0	0	0	1	5	8	5	7	11	13	19	15	9	17	16	15	12	6	8	4
	Cardiovascular alterations and autonomic imbalance in an experimental model of depression	Grippo, AJ; Moffitt, JA; Johnson, AK	AMERICAN JOURNAL OF PHYSIOLOGY-REGULATORY INTEGRATIVE AND COMPARATIVE PHYSIOLOGY	MAY 2002	2002	282	5	R1333	R1341	10.1152/ajpregu.00614.2001	159	7.95	0	0	0	0	0	0	0	0	3	3	5	7	9	12	7	10	8	11	9	9	14	15	8	5	9	7	8	0
Another more representative study from the same group is included	Behavioral and cardiovascular changes in the chronic mild stress model of depression	Grippo, AJ; Beltz, TG; Johnson, AK	PHYSIOLOGY & BEHAVIOR	APR 2003	2003	78	4-5	703	710	10.1016/S0031-9384(03)00050-7	138	7.26	0	0	0	0	0	0	0	0	0	0	6	6	6	11	8	7	6	8	9	10	10	15	6	8	6	8	7	1
Another more representative study from the same group is included	The effects of chronic fluoxetine treatment on chronic mild stress-induced cardiovascular changes and anhedonia	Grippo, AJ; Beltz, TG; Weiss, RM; Johnson, AK	BIOLOGICAL PSYCHIATRY	FEB 15 2006	2006	59	4	309	316	10.1016/j.biopsych.2005.07.010	123	7.69	0	0	0	0	0	0	0	0	0	0	0	0	2	9	10	11	6	8	6	3	13	9	9	12	5	14	5	1
No full text available online	Antidepressant effects of resveratrol in an animal model of depression	Hurley, Laura L.; Akinfiresoye, Luli; Kalejaiye, Olubukola; Tizabi, Yousef	BEHAVIOURAL BRAIN RESEARCH	JUL 15 2014	2014	268		1	7	10.1016/j.bbr.2014.03.052	107	13.38	0	0	0	0	0	0	0	0	0	0	0	0	0	0	0	0	0	0	0	0	1	12	15	19	17	19	22	2
	Increased susceptibility to ventricular arrhythmias in a rodent model of experimental depression	Grippo, AJ; Santos, CM; Johnson, RF; Beltz, TG; Martins, JB; Felder, RB; Johnson, AK	AMERICAN JOURNAL OF PHYSIOLOGY-HEART AND CIRCULATORY PHYSIOLOGY	FEB 1 2004	2004	286	2	H619	H626	10.1152/ajpheart.00450.2003	68	3.78	0	0	0	0	0	0	0	0	0	0	2	5	5	8	2	4	4	3	3	5	6	6	3	5	1	2	4	0
No measure on cardiovascular functions	Sex differences in oxidant/antioxidant balance under a chronic mild stress regime	Kamper, E. F.; Chatzigeorgiou, A.; Tsimpoukidi, O.; Kamper, M.; Dalla, C.; Pitychoutis, P. M.; Papadopoulou-Daifoti, Z.	PHYSIOLOGY & BEHAVIOR	AUG 4 2009	2009	98	1-2	215	222	10.1016/j.physbeh.2009.05.011	49	3.77	0	0	0	0	0	0	0	0	0	0	0	0	0	0	0	1	8	7	4	2	7	3	1	4	3	6	3	0
	Evaluation of baroreceptor reflex function in the chronic mild stress rodent model of depression	Grippo, Angela J.; Moffitt, Julia A.; Johnson, Alan Kim	PSYCHOSOMATIC MEDICINE	MAY 2008	2008	70	4	435	443	10.1097/PSY.0b013e31816ff7dd	48	3.43	0	0	0	0	0	0	0	0	0	0	0	0	0	0	0	2	1	0	5	2	2	9	7	5	3	5	5	2
Model: CMS+myocardial infarction. Sole effects of CMS is not the focus of this study	The effects of escitalopram on myocardial apoptosis and the expression of Bax and Bcl-2 during myocardial ischemia/reperfusion in a model of rats with depression	Wang, Yiming; Zhang, Hongming; Chai, Fangxian; Liu, Xingde; Berk, Michael	BMC PSYCHIATRY	DEC 4 2014	2014	14				10.1186/s12888-014-0349-x	42	5.25	0	0	0	0	0	0	0	0	0	0	0	0	0	0	0	0	0	0	0	0	0	3	3	9	8	10	7	2
Not CMS model	Social defeat and isolation induce clear signs of a depression-like state, but modest cardiac alterations in wild-type rats	Carnevali, L.; Mastorci, F.; Graiani, G.; Razzoli, M.; Trombini, M.; Pico-Alfonso, M. A.; Arban, R.; Grippo, A. J.; Quaini, F.; Sgoifo, A.	PHYSIOLOGY & BEHAVIOR	MAY 15 2012	2012	106	2	142	150	10.1016/j.physbeh.2012.01.022	41	4.1	0	0	0	0	0	0	0	0	0	0	0	0	0	0	0	0	0	0	2	3	10	5	1	9	3	3	5	0
Review article	Physiological and behavioral responses to stress: What does a rat find stressful?	Harkin, A; Connor, TJ; O'Donnell, JM; Kelly, JP	LAB ANIMAL	APR 2002	2002	31	4	42	50		39	1.95	0	0	0	0	0	0	0	0	4	5	7	1	4	4	2	1	2	4	0	0	2	0	1	0	0	0	2	0
Focused on effects of acupuncture. Did not report the sole effects of CMS on HR or blood pressure	Effects of Electroacupuncture at Auricular Concha Region on the Depressive Status of Unpredictable Chronic Mild Stress Rat Models	Liu, Ru-Peng; Fang, Ji-Liang; Rong, Pei-Jing; Zhao, Yufeng; Meng, Hong; Ben, Hui; Li, Liang; Huang, Zhan-Xia; Li, Xia; Ma, Ying-Ge; Zhu, Bing	EVIDENCE-BASED COMPLEMENTARY AND ALTERNATIVE MEDICINE	2013	2013	2013				10.1155/2013/789674	30	3.33	0	0	0	0	0	0	0	0	0	0	0	0	0	0	0	0	0	0	0	4	5	5	5	1	1	5	3	1
Not as relevant as the other studies that have been included in this table.	Neurobiological constituents of active, passive, and variable coping strategies in rats: Integration of regional brain neuropeptide Y levels and cardiovascular responses	Hawley, Darby F.; Bardi, Massimo; Everette, Ashley M.; Higgins, Torrence J.; Tu, Kelly M.; Kinsley, Craig H.; Lambert, Kelly G.	STRESS-THE INTERNATIONAL JOURNAL ON THE BIOLOGY OF STRESS	MAR 2010	2010	13	2	172	183	10.3109/10253890903144621	30	2.5	0	0	0	0	0	0	0	0	0	0	0	0	0	0	0	0	1	3	4	1	5	2	1	4	4	3	1	1
Focused on effects of drugs. The changes in heart functions solely induced by CMS is lacking	Effects of nitric oxide synthesis inhibitor or fluoxetine treatment on depression-like state and cardiovascular changes induced by chronic variable stress in rats	Almeida, Jeferson; Duarte, Josiane O.; Oliveira, Leandro A.; Crestani, Carlos C.	STRESS-THE INTERNATIONAL JOURNAL ON THE BIOLOGY OF STRESS	2015	2015	18	4	462	474	10.3109/10253890.2015.1038993	29	4.14	0	0	0	0	0	0	0	0	0	0	0	0	0	0	0	0	0	0	0	0	0	0	4	3	4	9	5	4
	Chronic selective serotonin reuptake inhibition modulates endothelial dysfunction and oxidative state in rat chronic mild stress model of depression	Matchkov, Vladimir V.; Kravtsova, Violetta V.; Wiborg, Ove; Aalkjaer, Christian; Bouzinova, Elena V.	AMERICAN JOURNAL OF PHYSIOLOGY-REGULATORY INTEGRATIVE AND COMPARATIVE PHYSIOLOGY	OCT 15 2015	2015	309	8	R814	R823	10.1152/ajpregu.00337.2014	25	3.57	0	0	0	0	0	0	0	0	0	0	0	0	0	0	0	0	0	0	0	0	0	0	5	2	6	6	5	1
Used mice	Protective effect of sex on chronic stress- and depressive behavior-induced vascular dysfunction in BALB/cJ mice	Stanley, Shyla C.; Brooks, Steven D.; Butcher, Joshua T.; d'Audiffret, Alexandre C.; Frisbee, Stephanie J.; Frisbee, Jefferson C.	JOURNAL OF APPLIED PHYSIOLOGY	NOV 1 2014	2014	117	9	959	970	10.1152/japplphysiol.00537.2014	24	3	0	0	0	0	0	0	0	0	0	0	0	0	0	0	0	0	0	0	0	0	0	4	2	1	10	5	1	1
Another more representative study from the same group is included	Association Between Endothelial Dysfunction and Depression-Like Symptoms in Chronic Mild Stress Model of Depression	Bouzinova, Elena V.; Norregaard, Rikke; Boedtkjer, Donna M. B.; Razgovorova, Irina A.; Moeller, Anais M. J.; Kudryavtseva, Olga; Wiborg, Ove; Aalkjaer, Christian; Matchkov, Vladimir V.	PSYCHOSOMATIC MEDICINE	MAY 2014	2014	76	4	268	276	10.1097/PSY.0000000000000062	24	3	0	0	0	0	0	0	0	0	0	0	0	0	0	0	0	0	0	0	0	0	0	5	9	2	3	3	2	0
Gene expression study	Altered function of peripheral organ systems in rats exposed to chronic mild stress model of depression	Duncko, R; Brtko, J; Kvetnansky, R; Jezova, D	CELLULAR AND MOLECULAR NEUROBIOLOGY	AUG 2001	2001	21	4	403	411	10.1023/A:1012658222954	24	1.14	0	0	0	0	0	0	0	0	1	1	0	4	2	2	1	2	3	1	0	1	2	2	1	0	1	0	0	0
Model: CMS+myocardial infarction. Sole effects of CMS is not the focus of this study	Depression Increases Sympathetic Activity and Exacerbates Myocardial Remodeling after Myocardial Infarction: Evidence from an Animal Experiment	Shi, Shaobo; Liang, Jinjun; Liu, Tao; Yuan, Xiaoran; Ruan, Bing; Sun, Lifang; Tang, Yanhong; Yang, Bo; Hu, Dan; Huang, Congxin	PLOS ONE	JUL 18 2014	2014	9	7			10.1371/journal.pone.0101734	23	2.88	0	0	0	0	0	0	0	0	0	0	0	0	0	0	0	0	0	0	0	0	0	1	4	8	1	3	4	2
Focused on vascular inflammation	The Link Between Unpredictable Chronic Mild Stress Model for Depression and Vascular Inflammation?	Demirtas, Tugce; Utkan, Tijen; Karson, Ayse; Yazir, Yusufhan; Bayramgurler, Dilek; Gacar, Nejat	INFLAMMATION	OCT 2014	2014	37	5	1432	1438	10.1007/s10753-014-9867-4	22	2.75	0	0	0	0	0	0	0	0	0	0	0	0	0	0	0	0	0	0	0	0	0	4	1	3	7	1	6	0
	Brain vasopressin V-1 receptors contribute to enhanced cardiovascular responses to acute stress in chronically stressed rats and rats with myocardial infarcton	Cudnoch-Jedrzejewska, Agnieszka; Szczepanska-Sadowska, Ewa; Dobruch, Jakub; Gomolka, Ryszard; Puchalska, Liana	AMERICAN JOURNAL OF PHYSIOLOGY-REGULATORY INTEGRATIVE AND COMPARATIVE PHYSIOLOGY	MAR 2010	2010	298	3	R672	R680	10.1152/ajpregu.00543.2009	22	1.83	0	0	0	0	0	0	0	0	0	0	0	0	0	0	0	0	1	1	1	1	6	3	4	1	1	0	3	0
Focused on effects of drugs. The changes in heart functions solely induced by CMS is lacking	The Antidepressant Effect of Angelica sinensis Extracts on Chronic Unpredictable Mild Stress-Induced Depression Is Mediated via the Upregulation of the BDNF Signaling Pathway in Rats	Shen, Jun; Zhang, Junjian; Deng, Min; Liu, Yue; Hu, Yuan; Zhang, Lei	EVIDENCE-BASED COMPLEMENTARY AND ALTERNATIVE MEDICINE	2016	2016	2016				10.1155/2016/7434692	18	3	0	0	0	0	0	0	0	0	0	0	0	0	0	0	0	0	0	0	0	0	0	0	0	4	2	6	5	1
Focused on effects of drugs. The changes in heart functions solely induced by CMS is lacking	The effect of etanercept on aortic nitric oxide-dependent vasorelaxation in an unpredictable chronic, mild stress model of depression in rats	Bayramgurler, Dilek; Karson, Ayse; Yazir, Yusufhan; Celikyurt, Ipek Komsuoglu; Kurnaz, Sema; Utkan, Tijen	EUROPEAN JOURNAL OF PHARMACOLOGY	JUN 15 2013	2013	710	1-3	67	72	10.1016/j.ejphar.2013.04.007	17	1.89	0	0	0	0	0	0	0	0	0	0	0	0	0	0	0	0	0	0	0	0	3	2	2	1	6	2	0	1
Focused on effects of drugs. The changes in heart functions solely induced by CMS is lacking	Fish oil supplementation alleviates depressant-like behaviors and modulates lipid profiles in rats exposed to chronic unpredictable mild stress	Tang, Mimi; Jiang, Pei; Li, Huande; Liu, Yiping; Cai, Hualin; Dang, Ruili; Zhu, Wenye; Cao, Lingjuan	BMC COMPLEMENTARY AND ALTERNATIVE MEDICINE	JUL 17 2015	2015	15				10.1186/s12906-015-0778-1	16	2.29	0	0	0	0	0	0	0	0	0	0	0	0	0	0	0	0	0	0	0	0	0	0	2	2	3	5	4	0
	Chronic Mild Stress-Induced Depression-Like Symptoms in Rats and Abnormalities in Catecholamine Uptake in Small Arteries	Bouzinova, Elena V.; Moller-Nielsen, Nina; Boedtkjer, Donna B.; Broegger, Torbjoern; Wiborg, Ove; Aalkjaer, Christian; Matchkov, Vladimir V.	PSYCHOSOMATIC MEDICINE	APR 2012	2012	74	3	278	287	10.1097/PSY.0b013e31824c40a9	16	1.6	0	0	0	0	0	0	0	0	0	0	0	0	0	0	0	0	0	0	0	1	2	4	3	2	2	1	1	0
Focused on effects of drugs. The changes in heart functions solely induced by CMS is lacking	Effects of noradrenaline and serotonin reuptake inhibitors on pituitary-adrenocortical and sympatho-adrenomedullar system of adult rats	Dronjak, Sladjana; Spasojevic, Natasa; Gavrilovic, Ljubica; Varagic, Vladislav	NEUROENDOCRINOLOGY LETTERS	OCT 2007	2007	28	5	614	620		16	1.07	0	0	0	0	0	0	0	0	0	0	0	0	0	0	0	1	4	5	2	1	0	1	1	0	0	1	0	0
Focused on effects of drugs. The changes in heart functions solely induced by CMS is lacking	Behavioural, metabolic, and endothelial effects of the TNF-alpha suppressor thalidomide on rats subjected to chronic mild stress and fed an atherogenic diet	Ismail, Basma; Aboul-Fotouh, Sawsan; Mansour, Amal A.; Shehata, Hanan H.; Salman, Manal I.; Ibrahim, Eman A.; Hassan, Olfat A.; Abdel-tawab, Ahmed M.	CANADIAN JOURNAL OF PHYSIOLOGY AND PHARMACOLOGY	MAY 2014	2014	92	5	375	385	10.1139/cjpp-2013-0446	15	1.88	0	0	0	0	0	0	0	0	0	0	0	0	0	0	0	0	0	0	0	0	1	1	2	1	4	6	0	0
Not as relevant as the other studies that have been included in this table.	A Neuroendocrine Mechanism of Co-Morbidity of Depression-Like Behavior and Myocardial Injury in Rats	Wang Xinxing; Liu Wei; Wu Lei; Zhan Rui; Jin Baoying; Qian Lingjia	PLOS ONE	FEB 13 2014	2014	9	2			10.1371/journal.pone.0088427	14	1.75	0	0	0	0	0	0	0	0	0	0	0	0	0	0	0	0	0	0	0	0	2	0	2	7	2	1	0	0
Used females	Protection from vascular dysfunction in female rats with chronic stress and depressive symptoms	Brooks, Steven D.; Hileman, Stanley M.; Chantler, Paul D.; Milde, Samantha A.; Lemaster, Kent A.; Frisbee, Stephanie J.; Shoemaker, J. Kevin; Jackson, Dwayne N.; Frisbee, Jefferson C.	AMERICAN JOURNAL OF PHYSIOLOGY-HEART AND CIRCULATORY PHYSIOLOGY	MAY 2018	2018	314	5	H1070	H1084	10.1152/ajpheart.00647.2017	13	3.25	0	0	0	0	0	0	0	0	0	0	0	0	0	0	0	0	0	0	0	0	0	0	0	0	6	4	3	0
Used mice	Chronic activation of NPFFR2 stimulates the stress-related depressive behaviors through HPA axis modulation	Lin, Ya-Tin; Liu, Tzu-Yu; Yang, Ching-Yao; Yu, Yu-Lian; Chen, Ting-Chun; Day, Yuan-Ji; Chang, Che-Chien; Huan, Guo-Jen; Chen, Jin-Chung	PSYCHONEUROENDOCRINOLOGY	SEP 2016	2016	71		73	85	10.1016/j.psyneuen.2016.05.014	13	2.17	0	0	0	0	0	0	0	0	0	0	0	0	0	0	0	0	0	0	0	0	0	0	0	4	3	2	3	1
Model: CMS+high fat diet	Chronic unpredictable mild stress combined with a high-fat diets aggravates atherosclerosis in rats	Wang, Shuling; Gao Xiaoling; Li Pingting; Liu Shuqiang; Zeng Yuaner	LIPIDS IN HEALTH AND DISEASE	MAY 10 2014	2014	13				10.1186/1476-511X-13-77	13	1.63	0	0	0	0	0	0	0	0	0	0	0	0	0	0	0	0	0	0	0	0	1	1	1	1	2	4	2	1
Not CMS model	Does exposure to chronic stress influence blood pressure in rats?	Bobrovskaya, Larisa; Beard, Daniel; Bondarenko, Evgeny; Beig, Mirza I.; Jobling, Phillip; Walker, Frederick R.; Day, Trevor A.; Nalivaiko, Eugene	AUTONOMIC NEUROSCIENCE-BASIC & CLINICAL	OCT 2013	2013	177	2	217	223	10.1016/j.autneu.2013.05.001	12	1.33	0	0	0	0	0	0	0	0	0	0	0	0	0	0	0	0	0	0	0	0	3	1	4	1	2	1	0	0
Model: CMS+high fat diet	Cardiovascular and metabolic consequences of the association between chronic stress and high-fat diet in rats	Simas, Bruna B.; Nunes, Everson A.; Crestani, Carlos C.; Speretta, Guilherme F.	STRESS-THE INTERNATIONAL JOURNAL ON THE BIOLOGY OF STRESS	2018	2018	21	3	247	256	10.1080/10253890.2018.1437413	11	2.75	0	0	0	0	0	0	0	0	0	0	0	0	0	0	0	0	0	0	0	0	0	0	0	0	0	7	2	2
Focused on effects of drugs. The changes in heart functions solely induced by CMS is lacking	Antidepressant-like effects of the Guanxin Danshen formula via mediation of the CaMKII-CREB-BDNF signalling pathway in chronic unpredictable mild stress-induced depressive rats	Xie, Weijie; Meng, Xiangbao; Zhai, Yadong; Ye, Tianyuan; Zhou, Ping; Nan, Fengwei; Sun, Guibo; Sun, Xiaobo	ANNALS OF TRANSLATIONAL MEDICINE	OCT 2019	2019	7	20			10.21037/atm.2019.09.39	10	3.33	0	0	0	0	0	0	0	0	0	0	0	0	0	0	0	0	0	0	0	0	0	0	0	0	0	0	4	6
Not as relevant as the other studies that have been included in this table.	Chronic unpredictable mild stress affects myocardial metabolic profiling of SD rats	Zhang, Wen-yuan; Liu, Shao; Li, Huan-de; Cai, Hua-lin	JOURNAL OF PHARMACEUTICAL AND BIOMEDICAL ANALYSIS	NOV 2012	2012	70		534	538	10.1016/j.jpba.2012.04.032	10	1	0	0	0	0	0	0	0	0	0	0	0	0	0	0	0	0	0	0	0	1	3	1	2	1	0	1	1	0
No measure on cardiovascular functions	Hippocampal FXR plays a role in the pathogenesis of depression: A preliminary study based on lentiviral gene modulation	Chen, Wei-Guan; Zheng, Jia-Xuan; Xu, Xi; Hu, Yu-Ming; Ma, Yu-Min	PSYCHIATRY RESEARCH	JUN 2018	2018	264		374	379	10.1016/j.psychres.2018.04.025	9	2.25	0	0	0	0	0	0	0	0	0	0	0	0	0	0	0	0	0	0	0	0	0	0	0	0	0	2	6	1
Another more representative study from the same group is included	Role of Peripheral Vascular Resistance for the Association Between Major Depression and Cardiovascular Disease	Bouzinova, Elena V.; Wiborg, Ove; Aalkjaer, Christian; Matchkov, Vladimir V.	JOURNAL OF CARDIOVASCULAR PHARMACOLOGY	APR 2015	2015	65	4	299	307	10.1097/FJC.0000000000000187	9	1.29	0	0	0	0	0	0	0	0	0	0	0	0	0	0	0	0	0	0	0	0	0	2	2	2	1	0	2	0
Not CMS model	Immediate and long-term effects of psychological stress during adolescence in cardiovascular function: Comparison of homotypic vs heterotypic stress regimens	Duarte, Josiane O.; Planeta, Cleopatra S.; Crestani, Carlos C.	INTERNATIONAL JOURNAL OF DEVELOPMENTAL NEUROSCIENCE	FEB 2015	2015	40		52	59	10.1016/j.ijdevneu.2014.11.004	9	1.29	0	0	0	0	0	0	0	0	0	0	0	0	0	0	0	0	0	0	0	0	0	1	1	2	0	4	0	1
	Hypothermia after chronic mild stress exposure in rats with a history of postnatal maternal separations	Mrdalj, Jelena; Mattson, Ase Lundegaard; Murison, Robert; Jellestad, Finn Konow; Milde, Anne Marita; Pallesen, Stale; Ursin, Reidun; Bjorvatn, Bjorn; Gronli, Janne	CHRONOBIOLOGY INTERNATIONAL	2014	2014	31	2	252	264	10.3109/07420528.2013.846351	9	1.13	0	0	0	0	0	0	0	0	0	0	0	0	0	0	0	0	0	0	0	0	0	0	4	1	3	1	0	0
Focused on effects of drugs. The changes in heart functions solely induced by CMS is lacking	Chronic stimulation of the sigma-1 receptor ameliorates autonomic nerve dysfunction and atrial fibrillation susceptibility in a rat model of depression	Liu, Xin; Qu, Chuan; Yang, Hongjie; Shi, Shaobo; Zhang, Cui; Zhang, Yan; Liang, Jinjun; Yang, Bo	AMERICAN JOURNAL OF PHYSIOLOGY-HEART AND CIRCULATORY PHYSIOLOGY	DEC 2018	2018	315	6	H1521	H1531	10.1152/ajpheart.00607.2017	8	2	0	0	0	0	0	0	0	0	0	0	0	0	0	0	0	0	0	0	0	0	0	0	0	0	0	3	5	0
Used females	Protection from chronic stress- and depressive symptom-induced vascular endothelial dysfunction in female rats is abolished by preexisting metabolic disease	Brooks, Steven D.; Hileman, Stanley M.; Chantler, Paul D.; Milde, Samantha A.; Lemaster, Kent A.; Frisbee, Stephanie J.; Shoemaker, J. Kevin; Jackson, Dwayne N.; Frisbee, Jefferson C.	AMERICAN JOURNAL OF PHYSIOLOGY-HEART AND CIRCULATORY PHYSIOLOGY	MAY 2018	2018	314	5	H1085	H1097	10.1152/ajpheart.00648.2017	8	2	0	0	0	0	0	0	0	0	0	0	0	0	0	0	0	0	0	0	0	0	0	0	0	0	2	3	2	1
	Differential heart rate variability and physiological responses associated with accumulated short- and long-term stress in rodents	Park, Sunghee E.; Park, Dajeong; Song, Kang-Il; Seong, Joon-Kyung; Chung, Seok; Youn, Inchan	PHYSIOLOGY & BEHAVIOR	MAR 15 2017	2017	171		21	31	10.1016/j.physbeh.2016.12.036	8	1.6	0	0	0	0	0	0	0	0	0	0	0	0	0	0	0	0	0	0	0	0	0	0	0	0	0	7	1	0
No measure on cardiovascular functions	Chronic stress causes neuroendocrine-immune disturbances without affecting renal vitamin D metabolism in rats	Jiang, P.; Zhang, L.; Zhu, W.; Li, H.; Dang, R.; Tang, M.	JOURNAL OF ENDOCRINOLOGICAL INVESTIGATION	NOV 2014	2014	37	11	1109	1116	10.1007/s40618-014-0191-5	8	1	0	0	0	0	0	0	0	0	0	0	0	0	0	0	0	0	0	0	0	0	0	1	2	1	0	1	2	1
Not as relevant as the other studies that have been included in this table.	Psychological stress-induced cerebrovascular dysfunction: the role of metabolic syndrome and exercise	Brooks, Steven; Brnayan, Kayla W.; DeVallance, Evan; Skinner, Roy; Lemaster, Kent; Sheets, J. Whitney; Pitzer, Christopher R.; Asano, Shinichi; Bryner, Randall W.; Olfert, I. Mark; Frisbee, Jefferson C.; Chantler, Paul D.	EXPERIMENTAL PHYSIOLOGY	MAY 1 2018	2018	103	5	761	776	10.1113/EP086892	5	1.25	0	0	0	0	0	0	0	0	0	0	0	0	0	0	0	0	0	0	0	0	0	0	0	0	2	0	3	0
Focused on effects of drugs. The changes in heart functions solely induced by CMS is lacking	Chronic fluoxetine treatment affects gene expression of catecholamine enzymes in the heart of depression model rats	Spasojevic, Natasa; Jovanovic, Predrag; Dronjak, Sladjana	INDIAN JOURNAL OF EXPERIMENTAL BIOLOGY	NOV 2012	2012	50	11	771	775		5	0.5	0	0	0	0	0	0	0	0	0	0	0	0	0	0	0	0	0	0	0	0	3	1	0	0	0	1	0	0
Gene expression study	Regulation of atrial catecholamine enzymes and adrenoceptor gene expression after chronic stress	Spasojevic, N.; Gavrilovic, L.; Dronjak, S.	ACTA PHYSIOLOGICA HUNGARICA	DEC 2011	2011	98	4	433	441	10.1556/APhysiol.98.2011.4.6	5	0.45	0	0	0	0	0	0	0	0	0	0	0	0	0	0	0	0	0	0	0	2	3	0	0	0	0	0	0	0
Not CMS model	Cardiovascular outcomes related to social defeat stress: New insights from resilient and susceptible rats	Morais-Silva, Gessynger; Costa-Ferreira, Willian; Gomes-de-Souza, Lucas; Pavan, Jacqueline C.; Crestani, Carlos C.; Marin, Marcelo T.	NEUROBIOLOGY OF STRESS	NOV 2019	2019	11				10.1016/j.ynstr.2019.100181	4	1.33	0	0	0	0	0	0	0	0	0	0	0	0	0	0	0	0	0	0	0	0	0	0	0	0	0	0	4	0
Not CMS model	A rat model to study maternal depression during pregnancy and postpartum periods, its comorbidity with cardiovascular diseases and neurodevelopmental impact in the offspring	Czarzasta, Katarzyna; Makowska-Zubrycka, Monika; Kasarello, Kaja; Skital, Veronica M.; Tyszkowska, Karolina; Matusik, Katarzyna; Jesion, Anika; Wojciechowska, Malgorzata; Segiet, Agnieszka; Wrzesien, Robert; Bialy, Michal; Krzascik, Pawel; Wislowska-Stanek, Aleksandra; Sajdel-Sulkowska, Elzbieta M.	PHYSIOLOGY & BEHAVIOR	FEB 1 2019	2019	199		258	264	10.1016/j.physbeh.2018.11.024	4	1.33	0	0	0	0	0	0	0	0	0	0	0	0	0	0	0	0	0	0	0	0	0	0	0	0	0	2	2	0
Focused on effects of drugs. The changes in heart functions solely induced by CMS is lacking	Blockade of AT1 type receptors for angiotensin II prevents cardiac microvascular fibrosis induced by chronic stress in Sprague-Dawley rats	Firoozmand, Lilia Taddeo; Sanches, Andrea; Damaceno-Rodrigues, Nilsa Regina; Perez, Juliana Dineia; Aragao, Danielle Sanches; Rosa, Rodolfo Mattar; Marcondes, Fernanda Klein; Casarini, Dulce Elena; Caldini, Elia Garcia; Cunha, Tatiana Sousa	STRESS-THE INTERNATIONAL JOURNAL ON THE BIOLOGY OF STRESS	NOV 2 2018	2018	21	6	484	493	10.1080/10253890.2018.1462328	4	1	0	0	0	0	0	0	0	0	0	0	0	0	0	0	0	0	0	0	0	0	0	0	0	0	0	0	2	2
Not as relevant as the other studies that have been included in this table.	Chronic stress causes protein kinase C epsilon-aldehyde dehydrogenase 2 signaling pathway perturbation in the rat hippocampus and prefrontal cortex, but not in the myocardium	Zhang, Wen-Yuan; Wang, Ke-Yi; Li, Yun-Jing; Li, Ying-Ran; Lu, Rong-Zhi	NEURAL REGENERATION RESEARCH	JUL 2018	2018	13	7	1225	1230	10.4103/1673-5374.235060	4	1	0	0	0	0	0	0	0	0	0	0	0	0	0	0	0	0	0	0	0	0	0	0	0	0	0	2	2	0
Not as relevant as the other studies that have been included in this table.	Chronic Unpredictable Mild Stress Causing Cardiac and Thoracic Spinal Cord Electrophysiological Abnormalities May Be Associated with Increased Cardiac Expression of Serotonin and Growth-Associated Protein-43 in Rats	Liu, Zhengjiang; Liu, Hua; Zeng, Zhi Huan	BIOMED RESEARCH INTERNATIONAL	2018	2018	2018				10.1155/2018/8697913	3	0.75	0	0	0	0	0	0	0	0	0	0	0	0	0	0	0	0	0	0	0	0	0	0	0	0	0	1	1	1
Model: CMS+high fat diet	Pentoxifylline ameliorates chronic stress/high-fat diet-induced vascular wall disease: the role of circulating endothelial progenitor cells	Labib, Jolly Mounir William; Aboul-Fotouh, Sawsan; Habib, Mohamed Z.; Mekawy, Mohamed Abd Elrahman Ahmed; Farrag, Kawthar A.; Abdel-Tawab, Ahmed M.	NAUNYN-SCHMIEDEBERGS ARCHIVES OF PHARMACOLOGY	JUN 2019	2019	392	6	669	683	10.1007/s00210-019-01627-0	2	0.67	0	0	0	0	0	0	0	0	0	0	0	0	0	0	0	0	0	0	0	0	0	0	0	0	0	0	2	0
Focused on effects of drugs. The changes in heart functions solely induced by CMS is lacking	The Reversal Effect of Sigma-1 Receptor (S1R) Agonist, SA4503, on Atrial Fibrillation After Depression and Its Underlying Mechanism	Liu, Xin; Qu, Chuan; Shi, Shaobo; Ye, Tianxin; Wang, Linglin; Liu, Steven; Zhang, Cui; Liang, Jinjun; Hu, Dan; Yang, Bo	FRONTIERS IN PHYSIOLOGY	NOV 14 2019	2019	10				10.3389/fphys.2019.01346	1	0.33	0	0	0	0	0	0	0	0	0	0	0	0	0	0	0	0	0	0	0	0	0	0	0	0	0	0	1	0
Not CMS model	Beneficial Pleiotropic Antidepressive Effects of Cardiovascular Disease Risk Factor Interventions in the Metabolic Syndrome	Frisbee, Stephanie J.; Singh, Sarah S.; Jackson, Dwayne N.; Lemaster, Kent A.; Milde, Samantha A.; Shoemaker, J. Kevin; Frisbee, Jefferson C.	JOURNAL OF THE AMERICAN HEART ASSOCIATION	APR 3 2018	2018	7	7			10.1161/JAHA.117.008185	1	0.25	0	0	0	0	0	0	0	0	0	0	0	0	0	0	0	0	0	0	0	0	0	0	0	0	1	0	0	0
Focused on effects of drugs. The changes in heart functions solely induced by CMS is lacking	Meranzin hydrate elicits antidepressant effects and restores reward circuitry	Liu, XiangFei; Zhou, JiaLing; Zhang, Tian; Chen, Ken; Xu, Min; Wu, Lei; Liu, Jin; Huang, YunKe; Nie, BinBin; Shen, Xu; Ren, Ping; Huang, Xi	BEHAVIOURAL BRAIN RESEARCH	FEB 1 2021	2021	398				10.1016/j.bbr.2020.112898	0	0	0	0	0	0	0	0	0	0	0	0	0	0	0	0	0	0	0	0	0	0	0	0	0	0	0	0	0	0
Focused on effects of drugs. The changes in heart functions solely induced by CMS is lacking	Chronic stimulation of the sigma-1 receptor ameliorates ventricular ionic and structural remodeling in a rodent model of depression	Chen, Xiuhuan; Zhang, Cui; Guo, Yan; Liu, Xin; Ye, Tianxin; Fo, Yuhong; Qu, Chuan; Liang, Jinjun; Shi, Shaobo; Yang, Bo	LIFE SCIENCES	SEP 15 2020	2020	257				10.1016/j.lfs.2020.118047	0	0	0	0	0	0	0	0	0	0	0	0	0	0	0	0	0	0	0	0	0	0	0	0	0	0	0	0	0	0
Model: CMS+high fat diet	Behavioral, cardiovascular and endocrine alterations induced by chronic stress in rats fed a high-fat diet	Batschauer, Tiago; Cordeiro, Julio M.; Simas, Bruna B.; Brunetta, Henver S.; Souza, Raul M.; Nunes, Everson A.; Reis, Wagner L.; Moreira, Eduardo L. G.; Crestani, Carlos C.; Santos, Adair R. S.; Speretta, Guilherme F.	PHYSIOLOGY & BEHAVIOR	SEP 1 2020	2020	223				10.1016/j.physbeh.2020.113013	0	0	0	0	0	0	0	0	0	0	0	0	0	0	0	0	0	0	0	0	0	0	0	0	0	0	0	0	0	0
Focused on effects of drugs. The changes in heart functions solely induced by CMS is lacking	Effect of Lycopene on Antioxidant Status and Serum Corticosterone in Wistar Rats Subjected to Chronic Mild Stress	Paruchuri, Venkata Naveen Kumar; Elango, P.; Asmathulla, S.; Kavimani, S.	JOURNAL OF CLINICAL AND DIAGNOSTIC RESEARCH	AUG 2019	2019	13	8	FC1	FC4	10.7860/JCDR/2019/41674.13092	0	0	0	0	0	0	0	0	0	0	0	0	0	0	0	0	0	0	0	0	0	0	0	0	0	0	0	0	0	0
Focused on effects of drugs. The changes in heart functions solely induced by CMS is lacking	Maprotiline treatment differentially influences cardiac beta-adrenoreceptors expression under normal and stress conditions	Spasojevic, Natasa; Jovanovic, Predrag; Dronjak, Sladjana	BRAZILIAN JOURNAL OF PHARMACEUTICAL SCIENCES	OCT-DEC 2012	2012	48	4	793	799	10.1590/S1984-82502012000400023	0	0	0	0	0	0	0	0	0	0	0	0	0	0	0	0	0	0	0	0	0	0	0	0	0	0	0	0	0	0
	Title	Authors	Source Title	Publication Date	Publication Year	Volume	Issue	Beginning Page	Ending Page	DOI	Total Citations	Average per Year	1994	1995	1996	1997	1998	1999	2000	2001	2002	2003	2004	2005	2006	2007	2008	2009	2010	2011	2012	2013	2014	2015	2016	2017	2018	2019	2020	2021
	Chronobiological disturbances with hyperthermia and hypercortisolism induced by chronic mild stress in rats	Ushijima, Kentarou; Morikawa, Takuya; To, Hideto; Higuchi, Shun; Ohdo, Shigehiro	BEHAVIOURAL BRAIN RESEARCH	OCT 16 2006	2006	173	2	326	330	10.1016/j.bbr.2006.06.038	45	2.81	0	0	0	0	0	0	0	0	0	0	0	0	0	1	3	3	3	3	6	4	4	6	4	5	1	1	1	0
Used mice	Mice Do Not Habituate to Metabolism Cage Housing-A Three Week Study of Male BALB/c Mice	Kalliokoski, Otto; Jacobsen, Kirsten R.; Darusman, Huda S.; Henriksen, Trine; Weimann, Allan; Poulsen, Henrik E.; Hau, Jann; Abelson, Klas S. P.	PLOS ONE	MAR 7 2013	2013	8	3			10.1371/journal.pone.0058460	38	4.22	0	0	0	0	0	0	0	0	0	0	0	0	0	0	0	0	0	0	0	0	3	2	5	4	7	11	5	1
Measured caffeine-induced hyperthermia. The sole effects of CMS were not reported	Dose-dependent effects of caffeine on behavior and thermoregulation in a chronic unpredictable stress model of depression in rats	Pechlivanova, D.; Tchekalarova, J.; Nikolov, R.; Yakimova, K.	BEHAVIOURAL BRAIN RESEARCH	JUN 19 2010	2010	209	2	205	211	10.1016/j.bbr.2010.01.037	37	3.08	0	0	0	0	0	0	0	0	0	0	0	0	0	0	0	0	0	6	2	4	7	1	1	4	7	2	2	1
Measured DOI-induced hyperthermia. The sole effects of CMS were not reported	Long-lasting effects of chronic stress on DOI-induced hyperthermia in male rats	Matuszewich, L; Yamamoto, BK	PSYCHOPHARMACOLOGY	SEP 2003	2003	169	2	169	175	10.1007/s00213-003-1498-7	36	1.89	0	0	0	0	0	0	0	0	0	0	1	4	2	7	1	4	3	4	1	0	3	3	0	1	2	0	0	0
	Hypothermia after chronic mild stress exposure in rats with a history of postnatal maternal separations	Mrdalj, Jelena; Mattson, Ase Lundegaard; Murison, Robert; Jellestad, Finn Konow; Milde, Anne Marita; Pallesen, Stale; Ursin, Reidun; Bjorvatn, Bjorn; Gronli, Janne	CHRONOBIOLOGY INTERNATIONAL	2014	2014	31	2	252	264	10.3109/07420528.2013.846351	9	1.13	0	0	0	0	0	0	0	0	0	0	0	0	0	0	0	0	0	0	0	0	0	0	4	1	3	1	0	0
Another more representative study from the same group is included	Disturbed diurnal rhythm of three classical phase markers in the chronic mild stress rat model of depression	Christiansen, S. L.; Hojgaard, K.; Wiborg, O.; Bouzinova, E. V.	NEUROSCIENCE RESEARCH	SEP 2016	2016	110		43	48	10.1016/j.neures.2016.03.002	8	1.33	0	0	0	0	0	0	0	0	0	0	0	0	0	0	0	0	0	0	0	0	0	0	1	4	1	2	0	0
CMS+early maternal separation	Early maternal separation promotes alterations in the thermoregulatory profile of adult Wistar rats	Melo, C.; Vizin, R. C. L.; Silva, N. U.; Ishikawa, D. T.; Echeverry, M. B.; Carrettiero, D. C.; Almeida, M. C.	JOURNAL OF THERMAL BIOLOGY	DEC 2018	2018	78		151	160	10.1016/j.jtherbio.2018.09.013	5	1.25	0	0	0	0	0	0	0	0	0	0	0	0	0	0	0	0	0	0	0	0	0	0	0	0	0	0	4	1
	Title	Authors	Source Title	Publication Date	Publication Year	Volume	Issue	Beginning Page	Ending Page	DOI	Total Citations	Average per Year	1994	1995	1996	1997	1998	1999	2000	2001	2002	2003	2004	2005	2006	2007	2008	2009	2010	2011	2012	2013	2014	2015	2016	2017	2018	2019	2020	2021
Focused on effects of drugs. The changes in sleep solely induced by CMS is lacking	Neurochemical, electrophysiological and pharmacological profiles of the selective inhibitor of the glycine transporter-I SSR504734, a potential new type of antipsychotic	Depoortere, R; Dargazanli, G; Estenne-Bouhtou, G; Coste, A; Lanneau, C; Desvignes, C; Poncelet, M; Heaulme, M; Santucci, V; Decobert, M; Cudennec, A; Voltz, C; Boulay, D; Terranova, JP; Stemmelin, J; Roger, P; Marabout, B; Sevrin, M; Vige, X; Biton, B; Steinberg, R; Francon, D; Alonso, R; Avenet, P; Oury-Donat, F; Perrault, G; Griebel, G; George, P; Soubrie, P; Scatton, B	NEUROPSYCHOPHARMACOLOGY	NOV 2005	2005	30	11	1963	1985	10.1038/sj.npp.1300772	191	11.24	0	0	0	0	0	0	0	0	0	0	0	0	8	10	21	21	29	15	16	24	5	10	10	9	6	2	5	0
Not CMS model	High corticosterone levels in prenatally stressed rats predict persistent paradoxical sleep alterations	Dugovic, C; Maccari, S; Weibel, L; Turek, FW; Van Reeth, O	JOURNAL OF NEUROSCIENCE	OCT 1 1999	1999	19	19	8656	8664		122	5.3	0	0	0	0	0	0	3	4	7	6	9	10	4	6	5	4	6	7	7	5	12	6	6	5	4	3	2	1
	Changes in sleep architecture following chronic mild stress	Cheeta, S; Ruigt, G; vanProosdij, J; Willner, P	BIOLOGICAL PSYCHIATRY	FEB 15 1997	1997	41	4	419	427	10.1016/S0006-3223(96)00058-3	117	4.68	0	0	0	2	5	5	7	3	3	7	9	5	4	3	4	9	5	5	1	4	5	6	5	8	4	5	2	1
	CHRONIC MILD STRESS-INDUCED ANHEDONIA MODEL OF DEPRESSION - SLEEP ABNORMALITIES AND CURATIVE EFFECTS OF ELECTROSHOCK TREATMENT	MOREAU, JL; SCHERSCHLICHT, R; JENCK, F; MARTIN, JR	BEHAVIOURAL PHARMACOLOGY	NOV 1995	1995	6	7	682	687		111	4.11	0	0	2	9	2	2	5	0	4	6	5	3	6	5	2	5	5	9	8	6	5	7	2	7	4	0	2	0
	Chronic mild stress affects sucrose intake and sleep in rats	Gronli, J; Murison, R; Bjorvatn, B; Sorensen, E; Portas, CM; Ursin, R	BEHAVIOURAL BRAIN RESEARCH	APR 2 2004	2004	150	1-2	139	147	10.1016/S0166-4328(03)00252-3	103	5.72	0	0	0	0	0	0	0	0	0	0	0	5	2	6	7	8	11	6	8	8	10	9	6	5	6	4	1	1
Not CMS model	Circadian phase and sex effects on depressive/anxiety-like behaviors and HPA axis responses to acute stress	Verma, Pamela; Hellemans, Kim G. C.; Choi, Fiona Y.; Yu, Wayne; Weinberg, Joanne	PHYSIOLOGY & BEHAVIOR	MAR 3 2010	2010	99	3	276	285	10.1016/j.physbeh.2009.11.002	80	6.67	0	0	0	0	0	0	0	0	0	0	0	0	0	0	0	0	0	6	9	7	11	9	9	4	9	9	6	1
Another more representative study from the same group is included	Extracellular levels of serotonin and GABA in the hippocampus after chronic mild stress in rats. - A microdialysis study in an animal model of depression	Gronli, Janne; Fiske, Eldbjorg; Murison, Robert; Bjorvatn, Bjorn; Sorensen, Eli; Ursin, Reidun; Portas, Chiara M.	BEHAVIOURAL BRAIN RESEARCH	JUL 19 2007	2007	181	1	42	51	10.1016/j.bbr.2007.03.018	77	5.13	0	0	0	0	0	0	0	0	0	0	0	0	0	0	8	5	7	6	3	7	4	7	3	7	9	9	2	0
Review article	Stress models of depression	Vollmayr, B; Henn, FA	CLINICAL NEUROSCIENCE RESEARCH	DEC 2003	2003	3	4-5	245	251	10.1016/S1566-2772(03)00086-0	73	3.84	0	0	0	0	0	0	0	0	0	0	2	3	4	3	7	5	6	5	4	2	5	5	5	4	2	6	3	2
Used mice	The effects of melatonin on the behavioural disturbances induced by chronic mild stress in C3H/He mice	Kopp, C; Vogel, E; Rettori, MC; Delagrange, P; Misslin, R	BEHAVIOURAL PHARMACOLOGY	FEB 1999	1999	10	1	73	83	10.1097/00008877-199902000-00007	72	3.13	0	0	0	0	0	2	1	1	4	7	6	9	3	3	1	6	5	2	4	2	5	0	2	1	4	1	3	0
	Stimulation of the beta(3)-adrenoceptor as a novel treatment strategy for anxiety and depressive disorders	Stemmelin, Jeanne; Cohen, Caroline; Terranova, Jean-Paul; Lopez-Grancha, Matilde; Pichat, Philippe; Bergis, Olivier; Decobert, Michel; Santucci, Vincent; Francon, Dominique; Alonso, Richard; Stahl, Stephen M.; Keane, Peter; Avenet, Patrick; Scatton, Bernard; le Fur, Gerard; Griebel, Guy	NEUROPSYCHOPHARMACOLOGY	FEB 2008	2008	33	3	574	587	10.1038/sj.npp.1301424	71	5.07	0	0	0	0	0	0	0	0	0	0	0	0	0	1	6	5	14	7	5	6	2	1	3	7	4	7	3	0
Review article	The Emerging Role of Melatonin Agonists in the Treatment of Major Depression: Focus on Agomelatine	De Berardis, Domenico; Di Iorio, Giuseppe; Acciavatti, Tiziano; Conti, Chiara; Serroni, Nicola; Olivieri, Luigi; Cavuto, Marilde; Martinotti, Giovanni; Janiri, Luigi; Moschetta, Francesco Saverio; Conti, Pio; Di Giannantonio, Massimo	CNS & NEUROLOGICAL DISORDERS-DRUG TARGETS	FEB 2011	2011	10	1	119	132	10.2174/187152711794488674	50	4.55	0	0	0	0	0	0	0	0	0	0	0	0	0	0	0	0	0	4	12	13	5	5	1	4	1	2	2	1
Review article	Validation of an animal model of anhedonia, a core symptom of depression	Moreau, JL	ENCEPHALE-REVUE DE PSYCHIATRIE CLINIQUE BIOLOGIQUE ET THERAPEUTIQUE	JUL-AUG 1997	1997	23	4	280	289		47	1.88	0	0	0	0	0	0	1	1	1	1	4	2	1	2	4	6	1	5	4	1	1	0	0	2	3	2	3	2
CMS+sleep deprivation	EFFECTS OF REPEATED MILD STRESS AND 2 ANTIDEPRESSANT TREATMENTS ON THE BEHAVIORAL-RESPONSE OF 5HT1C-RECEPTOR ACTIVATION IN RATS	MOREAU, JL; JENCK, F; MARTIN, JR; PERRIN, S; HAEFELY, WE	PSYCHOPHARMACOLOGY	JAN 1993	1993	110	1-2	140	144	10.1007/BF02246963	46	1.59	5	2	2	4	2	2	4	1	0	2	0	3	3	2	4	2	2	1	0	0	2	0	1	1	0	0	1	0
Not CMS model	Early and Later Life Stress Alter Brain Activity and Sleep in Rats	Mrdalj, Jelena; Pallesen, Stale; Milde, Anne Marita; Jellestad, Finn Konow; Murison, Robert; Ursin, Reidun; Bjorvatn, Bjorn; Gronli, Janne	PLOS ONE	JUL 26 2013	2013	8	7			10.1371/journal.pone.0069923	32	3.56	0	0	0	0	0	0	0	0	0	0	0	0	0	0	0	0	0	0	0	0	3	6	4	8	3	3	4	1
Used mice	The effects of flumazenil, Ro 15-4513 and beta-CCM on the behaviour of control and stressed mice in the plus-maze test.	Pokk, P; Zharkovsky, Z	JOURNAL OF PHYSIOLOGY AND PHARMACOLOGY	JUN 1997	1997	48	2	253	261		30	1.2	0	0	0	0	2	2	7	2	1	1	2	2	0	1	0	2	1	1	1	1	1	1	2	0	0	0	0	0
Not CMS model	Antidepressants Reverse Short-Photoperiod-Induced, Forced Swim Test Depression-Like Behavior in the Diurnal Fat Sand Rat: Further Support for the Utilization of Diurnal Rodents for Modeling Affective Disorders	Krivisky, Katy; Ashkenazy, Tal; Kronfeld-Schor, Noga; Einat, Haim	NEUROPSYCHOBIOLOGY	2011	2011	63	3	191	196	10.1159/000321805	29	2.64	0	0	0	0	0	0	0	0	0	0	0	0	0	0	0	0	0	1	3	7	3	3	2	2	2	3	2	1
Used mice	Antidepressive effects of ginsenoside Rg1 via regulation of HPA and HPG axis	Mou, Zheng; Huang, Qian; Chu, Shi-feng; Zhang, Mei-Jin; Hu, Jin-Feng; Chen, Nai-hong; Zhang, Jun-tian	BIOMEDICINE & PHARMACOTHERAPY	AUG 2017	2017	92		962	971	10.1016/j.biopha.2017.05.119	23	4.6	0	0	0	0	0	0	0	0	0	0	0	0	0	0	0	0	0	0	0	0	0	0	0	0	3	7	9	4
Not CMS model	A double exposure to social defeat induces sub-chronic effects on sleep and open field behaviour in rats	Kinn, Anne Marie; Gronli, Janne; Fiske, Eldbjorg; Kuipers, Sjoukje; Ursin, Reidun; Murison, Robert; Portas, Chiara M.	PHYSIOLOGY & BEHAVIOR	NOV 28 2008	2008	95	4	553	561	10.1016/j.physbeh.2008.07.031	23	1.64	0	0	0	0	0	0	0	0	0	0	0	0	0	0	0	0	2	1	2	3	4	3	4	1	1	0	1	1
Used dogs	Can Sleep and Resting Behaviours Be Used as Indicators of Welfare in Shelter Dogs (Canis lupus familiaris)?	Owczarczak-Garstecka, Sara C.; Burman, Oliver H. P.	PLOS ONE	OCT 12 2016	2016	11	10			10.1371/journal.pone.0163620	22	3.67	0	0	0	0	0	0	0	0	0	0	0	0	0	0	0	0	0	0	0	0	0	0	0	2	1	8	8	3
Focused on effects of drugs. The changes in sleep solely induced by CMS is lacking	S32212, a Novel Serotonin Type 2C Receptor Inverse Agonist/alpha(2)-Adrenoceptor Antagonist and Potential Antidepressant: II. A Behavioral, Neurochemical, and Electrophysiological Characterization	Dekeyne, Anne; Brocco, Mauricette; Loiseau, Florence; Gobert, Alain; Rivet, Jean-Michel; Di Cara, Benjamin; Cremers, Thomas I.; Flik, Gunnar; Fone, Kevin C. F.; Watson, David J. G.; Papp, Mariusz; Sharp, Trevor; Serres, Florence; Cespuglio, Raymond; Olivier, Berend; Chan, Johnny S. W.; Lavielle, Gilbert; Millan, Mark J.	JOURNAL OF PHARMACOLOGY AND EXPERIMENTAL THERAPEUTICS	MAR 2012	2012	340	3	765	780	10.1124/jpet.111.187534	22	2.2	0	0	0	0	0	0	0	0	0	0	0	0	0	0	0	0	0	0	2	5	3	0	5	0	3	3	0	1
Used mice	Antidepressant effects of dammarane sapogenins in chronic unpredictable mild stress-induced depressive mice	Jiang, Ning; Zhang, Bei-Yue; Dong, Li-Ming; Lv, Jing-Wei; Lu, Cong; Wang, Qiong; Fan, Lin-Xi; Zhang, Hong-Xia; Pan, Rui-Le; Liu, Xin-Min	PHYTOTHERAPY RESEARCH	JUN 2018	2018	32	6	1023	1029	10.1002/ptr.6040	20	5	0	0	0	0	0	0	0	0	0	0	0	0	0	0	0	0	0	0	0	0	0	0	0	0	1	7	9	3
Used mice	Influences of Chronic Mild Stress Exposure on Motor, Non-Motor Impairments and Neurochemical Variables in Specific Brain Areas of MPTP/Probenecid Induced Neurotoxicity in Mice	Janakiraman, Udaiyappan; Manivasagam, Thamilarasan; Thenmozhi, Arokiasamy Justin; Essa, Musthafa Mohamed; Barathidasan, Rajamani; SaravanaBabu, Chidambaram; Guillemin, Gilles J.; Khan, Mohammed A. S.	PLOS ONE	JAN 14 2016	2016	11	1			10.1371/journal.pone.0146671	20	3.33	0	0	0	0	0	0	0	0	0	0	0	0	0	0	0	0	0	0	0	0	0	0	4	3	5	5	3	0
Focused on effects of drugs. The changes in sleep solely induced by CMS is lacking	A tryptic hydrolysate from bovine milk alpha(S1)-casein improves sleep in rats subjected to chronic mild stress	Guesdon, Benjamin; Messaoudi, Michael; Lefranc-Millot, Catherine; Fromentin, Gilles; Tome, Daniel; Even, Patrick C.	PEPTIDES	JUN 2006	2006	27	6	1476	1482	10.1016/j.peptides.2005.10.001	20	1.25	0	0	0	0	0	0	0	0	0	0	0	0	1	0	2	1	1	3	0	2	0	0	2	2	2	0	4	0
	Post-transcriptional effects and interactions between chronic mild stress and acute sleep deprivation: Regulation of translation factor and cytoplasmic polyadenylation element-binding protein phosphorylation	Gronli, Janne; Dagestad, Grethe; Milde, Anne Marita; Murison, Robert; Bramham, Clive R.	BEHAVIOURAL BRAIN RESEARCH	DEC 1 2012	2012	235	2	251	262	10.1016/j.bbr.2012.08.008	19	1.9	0	0	0	0	0	0	0	0	0	0	0	0	0	0	0	0	0	0	0	2	3	0	3	5	2	0	4	0
Not as relevant as the other studies that have been included in this table.	PhenoWorld: a new paradigm to screen rodent behavior	Castelhano-Carlos, M.; Costa, P. S.; Russig, H.; Sousa, N.	TRANSLATIONAL PSYCHIATRY	JUN 2014	2014	4				10.1038/tp.2014.40	12	1.5	0	0	0	0	0	0	0	0	0	0	0	0	0	0	0	0	0	0	0	0	0	0	1	4	1	0	4	2
Used mice	Lactobacillus plantarum MTCC 9510 supplementation protects from chronic unpredictable and sleep deprivation-induced behaviour, biochemical and selected gut microbial aberrations in mice	Dhaliwal, J.; Singh, D. P.; Singh, S.; Pinnaka, A. K.; Boparai, R. K.; Bishnoi, M.; Kondepudi, K. K.; Chopra, K.	JOURNAL OF APPLIED MICROBIOLOGY	JUL 2018	2018	125	1	257	269	10.1111/jam.13765	11	2.75	0	0	0	0	0	0	0	0	0	0	0	0	0	0	0	0	0	0	0	0	0	0	0	0	1	3	6	1
Used tree shrews	Chronic Clomipramine Treatment Reverses Core Symptom of Depression in Subordinate Tree Shrews	Wang, Jing; Chai, Anping; Zhou, Qixin; Lv, Longbao; Wang, Liping; Yang, Yuexiong; Xu, Lin	PLOS ONE	DEC 2 2013	2013	8	12			10.1371/journal.pone.0080980	11	1.22	0	0	0	0	0	0	0	0	0	0	0	0	0	0	0	0	0	0	0	0	0	4	3	2	1	0	1	0
Used mice	Biomarkers of hippocampal gene expression in a mouse restraint chronic stress model	Ubaldi, Massimo; Ricciardelli, Eugenia; Pasqualini, Lorenza; Sannino, Giuseppina; Soverchia, Laura; Ruggeri, Barbara; Falcinelli, Silvia; Renzi, Alessandra; Ludka, Colleen; Ciccocioppo, Roberto; Hardiman, Gary	PHARMACOGENOMICS	2015	2015	16	5	471	482	10.2217/PGS.15.3	9	1.29	0	0	0	0	0	0	0	0	0	0	0	0	0	0	0	0	0	0	0	0	0	1	1	3	0	2	2	0
Used drosophila	Chronic unpredictable mild stress-induced depressive-like behavior and dysregulation of brain levels of biogenic amines in Drosophila melanogaster	Araujo, Stifani Machado; Poetini, Marcia Rosula; Bortolotto, Vandreza Cardoso; Couto, Shanda de Freitas; Pinheiro, Franciane Cabral; Meichtry, Luana Barreto; de Almeida, Francielli Polet; Santos Musachio, Elize Aparecida; de Paula, Mariane Trindade; Prigol, Marina	BEHAVIOURAL BRAIN RESEARCH	OCT 1 2018	2018	351		104	113	10.1016/j.bbr.2018.05.016	7	1.75	0	0	0	0	0	0	0	0	0	0	0	0	0	0	0	0	0	0	0	0	0	0	0	0	0	1	5	1
Not CMS model	Chronic escitalopram treatment attenuated the accelerated rapid eye movement sleep transitions after selective rapid eye movement sleep deprivation: a model-based analysis using Markov chains	Kostyalik, Diana; Vas, Szilvia; Katai, Zita; Kitka, Tamas; Gyertyan, Istvan; Bagdy, Gyorgy; Tothfalusi, Laszlo	BMC NEUROSCIENCE	NOV 19 2014	2014	15				10.1186/s12868-014-0120-8	5	0.63	0	0	0	0	0	0	0	0	0	0	0	0	0	0	0	0	0	0	0	0	0	0	2	0	1	1	1	0
Not CMS model	Beyond Emotional and Spatial Processes: Cognitive Dysfunction in a Depressive Phenotype Produced by Long Photoperiod Exposure	Barnes, Abigail K.; Smith, Summer B.; Datta, Subimal	PLOS ONE	JAN 6 2017	2017	12	1			10.1371/journal.pone.0170032	3	0.6	0	0	0	0	0	0	0	0	0	0	0	0	0	0	0	0	0	0	0	0	0	0	0	1	1	0	0	1
Not as relevant as the other studies that have been included in this table.	Behavioural and neurobiological consequences of 2 different chronic stressors in rats	Donmez, Refia Aslihan; Kaya, Fatma Duygu; Derinoz, Oksan; Emmez, Omer Hakan; Candansayar, Selcuk; Bolay Belen, Hayrunnisa	TURKISH JOURNAL OF MEDICAL SCIENCES	DEC 2014	2014	44	6	955	966	10.3906/sag-1309-24	3	0.38	0	0	0	0	0	0	0	0	0	0	0	0	0	0	0	0	0	0	0	0	0	0	1	0	0	2	0	0
Not CMS model	Ablation of olfactory bulb glutamatergic neurons induces depressive-like behaviors and sleep disturbances in mice	Yuan, Mao-Yun; Chen, Ze-Ka; Ni, Jian; Wang, Tian-Xiao; Jiang, Shi-Yu; Dong, Hui; Qu, Wei-Min; Huang, Zhi-Li; Li, Rui-Xi	PSYCHOPHARMACOLOGY	AUG 2020	2020	237	8	2517	2530	10.1007/s00213-020-05552-6	1	0.5	0	0	0	0	0	0	0	0	0	0	0	0	0	0	0	0	0	0	0	0	0	0	0	0	0	0	0	1
Not CMS model	Sleep patterning changes in a prenatal stress model of depression	Sickmann, H. M.; Skoven, C.; Bastlund, J. F.; Dyrby, T. B.; Plath, N.; Kohlmeier, K. A.; Kristensen, M. P.	JOURNAL OF DEVELOPMENTAL ORIGINS OF HEALTH AND DISEASE	FEB 2018	2018	9	1	102	111	10.1017/S2040174417000642	1	0.25	0	0	0	0	0	0	0	0	0	0	0	0	0	0	0	0	0	0	0	0	0	0	0	0	0	1	0	0
Not as relevant as the other studies that have been included in this table.	Melatonin ameliorated CUMS-induced depression-like behavior via restoring endoplasmic reticulum stress in rat hippocampus	Wang, Shengdong; Xu, Xiaohong; Ju, Xuan; Wang, Shuqi; Li, Jing; Yan, Pan; Yu, Zhenghe; Song, Mingfen	NEUROREPORT	JAN 6 2021	2021	32	1	8	15	10.1097/WNR.0000000000001554	0	0	0	0	0	0	0	0	0	0	0	0	0	0	0	0	0	0	0	0	0	0	0	0	0	0	0	0	0	0
Not focusing on sleep	An investigation of the antidepressant-like effect of Jiaotaiwan in rats by nontargeted metabolomics based on ultra-high-performance liquid chromatography quadrupole time-of-flight mass spectrometry	Jiao, Ziyi; Zhao, Huan; Huang, Wei; Liang, Ru; Liu, Yijia; Li, Zhu; Li, Lin; Xu, Yilan; Gao, Shuming; Gao, Shan; Li, Yubo; Yu, Chunquan	JOURNAL OF SEPARATION SCIENCE	JAN 2021	2021	44	2	645	655	10.1002/jssc.202000576	0	0	0	0	0	0	0	0	0	0	0	0	0	0	0	0	0	0	0	0	0	0	0	0	0	0	0	0	0	0
Used mice	Memory dysfunction and anxiety-like behavior in a mouse model of chronic sleep disorders	Sakamoto, Katsuhiko; Higo-Yamamoto, Sayaka; Egi, Yuichi; Miyazaki, Koyomi; Oishi, Katsutaka	BIOCHEMICAL AND BIOPHYSICAL RESEARCH COMMUNICATIONS	AUG 20 2020	2020	529	2	175	179	10.1016/j.bbrc.2020.05.218	0	0	0	0	0	0	0	0	0	0	0	0	0	0	0	0	0	0	0	0	0	0	0	0	0	0	0	0	0	0
Not focusing on sleep	MicroRNA-382-5p Targets Nuclear Receptor Subfamily 3 Group C Member 1 to Regulate Depressive-Like Behaviors Induced by Chronic Unpredictable Mild Stress in Rats	Li, Shuqian; Ma, Hong; Yuan, Xu; Zhou, Xiaomei; Wan, Yiwen; Chen, Shangjie	NEUROPSYCHIATRIC DISEASE AND TREATMENT	2020	2020	16		2053	2061	10.2147/NDT.S243920	0	0	0	0	0	0	0	0	0	0	0	0	0	0	0	0	0	0	0	0	0	0	0	0	0	0	0	0	0	0
Not CMS model	The Flinders rat line: An animal model of depression	Nuno, AF; Cortes, NB; Moctezuma, JV	SALUD MENTAL	MAR 1997	1997	20	1	16	21		0	0	0	0	0	0	0	0	0	0	0	0	0	0	0	0	0	0	0	0	0	0	0	0	0	0	0	0	0	0
	Title	Authors	Source Title	Publication Date	Publication Year	Volume	Issue	Beginning Page	Ending Page	DOI	Total Citations	Average per Year	1994	1995	1996	1997	1998	1999	2000	2001	2002	2003	2004	2005	2006	2007	2008	2009	2010	2011	2012	2013	2014	2015	2016	2017	2018	2019	2020	2021
Used mice	Mineralocorticoid receptor overexpression in forebrain decreases anxiety-like behavior and alters the stress response in mice	Rozeboom, Aaron M.; Akil, Huda; Seasholtz, Audrey F.	PROCEEDINGS OF THE NATIONAL ACADEMY OF SCIENCES OF THE UNITED STATES OF AMERICA	MAR 13 2007	2007	104	11	4688	4693	10.1073/pnas.0606067104	145	9.67	0	0	0	0	0	0	0	0	0	0	0	0	0	2	11	9	11	13	12	15	11	9	9	11	9	12	10	1
Review article	Animal models of major depression and their clinical implications	Czeh, Boldizar; Fuchs, Eberhard; Wiborg, Ove; Simon, Maria	PROGRESS IN NEURO-PSYCHOPHARMACOLOGY & BIOLOGICAL PSYCHIATRY	JAN 4 2016	2016	64		293	310	10.1016/j.pnpbp.2015.04.004	132	22	0	0	0	0	0	0	0	0	0	0	0	0	0	0	0	0	0	0	0	0	0	1	8	30	20	31	34	8
Not CMS model	Altered hormone levels and circadian rhythm of activity in the WKY rat, a putative animal model of depression	Solberg, LC; Olson, SL; Turek, FW; Redei, E	AMERICAN JOURNAL OF PHYSIOLOGY-REGULATORY INTEGRATIVE AND COMPARATIVE PHYSIOLOGY	SEP 2001	2001	281	3	R786	R794		97	4.62	0	0	0	0	0	0	0	1	1	4	1	5	7	1	3	5	4	8	6	4	6	8	4	6	5	9	8	1
	Effect of chronic mild stress on circadian rhythms in the locomotor activity in rats	Gorka, Z; Moryl, E; Papp, M	PHARMACOLOGY BIOCHEMISTRY AND BEHAVIOR	MAY 1996	1996	54	1	229	234	10.1016/0091-3057(95)02173-6	82	3.15	0	0	1	2	4	2	4	3	1	3	2	5	3	3	3	7	2	4	4	3	5	8	3	5	0	4	1	0
Not CMS model	Circadian phase and sex effects on depressive/anxiety-like behaviors and HPA axis responses to acute stress	Verma, Pamela; Hellemans, Kim G. C.; Choi, Fiona Y.; Yu, Wayne; Weinberg, Joanne	PHYSIOLOGY & BEHAVIOR	MAR 3 2010	2010	99	3	276	285	10.1016/j.physbeh.2009.11.002	80	6.67	0	0	0	0	0	0	0	0	0	0	0	0	0	0	0	0	0	6	9	7	11	9	9	4	9	9	6	1
Not CMS model	We are in the dark here: induction of depression- and anxiety-like behaviours in the diurnal fat sand rat, by short daylight or melatonin injections	Ashkenazy, Tal; Einat, Haim; Kronfeld-Schor, Noga	INTERNATIONAL JOURNAL OF NEUROPSYCHOPHARMACOLOGY	FEB 2009	2009	12	1	83	93	10.1017/S1461145708009115	50	3.85	0	0	0	0	0	0	0	0	0	0	0	0	0	0	0	0	2	7	3	8	4	6	6	2	2	4	6	0
Used mice	Genetic Disruption of Circadian Rhythms in the Suprachiasmatic Nucleus Causes Helplessness, Behavioral Despair, and Anxiety-like Behavior in Mice	Landgraf, Dominic; Long, Jaimie E.; Proulx, Christophe D.; Barandas, Rita; Malinow, Roberto; Welsh, David K.	BIOLOGICAL PSYCHIATRY	DEC 1 2016	2016	80	11	827	835	10.1016/j.biopsych.2016.03.1050	48	8	0	0	0	0	0	0	0	0	0	0	0	0	0	0	0	0	0	0	0	0	0	0	2	1	9	15	15	6
Not CMS model	Effects of bright light treatment on depression- and anxiety-like behaviors of diurnal rodents maintained on a short daylight schedule	Ashkenazy, Tal; Einat, Haim; Kronfeld-Schor, Noga	BEHAVIOURAL BRAIN RESEARCH	AUG 12 2009	2009	201	2	343	346	10.1016/j.bbr.2009.03.005	48	3.69	0	0	0	0	0	0	0	0	0	0	0	0	0	0	0	0	1	13	4	7	1	6	3	2	3	4	4	0
	Chronobiological disturbances with hyperthermia and hypercortisolism induced by chronic mild stress in rats	Ushijima, Kentarou; Morikawa, Takuya; To, Hideto; Higuchi, Shun; Ohdo, Shigehiro	BEHAVIOURAL BRAIN RESEARCH	OCT 16 2006	2006	173	2	326	330	10.1016/j.bbr.2006.06.038	45	2.81	0	0	0	0	0	0	0	0	0	0	0	0	0	1	3	3	3	3	6	4	4	6	4	5	1	1	1	0
Another more representative study from the same group is included	Circadian activity of the hypothalamic-pituitary-adrenal axis is differentially affected in the rat chronic mild stress model of depression	Christiansen, S.; Bouzinova, E. V.; Palme, R.; Wiborg, O.	STRESS-THE INTERNATIONAL JOURNAL ON THE BIOLOGY OF STRESS	NOV 2012	2012	15	6	647	657	10.3109/10253890.2011.654370	41	4.1	0	0	0	0	0	0	0	0	0	0	0	0	0	0	0	0	0	0	4	5	5	7	9	2	6	2	1	0
Not CMS model	Social defeat and isolation induce clear signs of a depression-like state, but modest cardiac alterations in wild-type rats	Carnevali, L.; Mastorci, F.; Graiani, G.; Razzoli, M.; Trombini, M.; Pico-Alfonso, M. A.; Arban, R.; Grippo, A. J.; Quaini, F.; Sgoifo, A.	PHYSIOLOGY & BEHAVIOR	MAY 15 2012	2012	106	2	142	150	10.1016/j.physbeh.2012.01.022	41	4.1	0	0	0	0	0	0	0	0	0	0	0	0	0	0	0	0	0	0	2	3	10	5	1	9	3	3	5	0
Gene expression study. No behavioural/physiological measure of circadian rhythmicity	Hippocampal CLOCK protein participates in the persistence of depressive-like behavior induced by chronic unpredictable stress	Jiang, Wen-Gao; Li, Su-Xia; Liu, Jian-Feng; Sun, Yan; Zhou, Shuang-Jiang; Zhu, Wei-Li; Shi, Jie; Lu, Lin	PSYCHOPHARMACOLOGY	MAY 2013	2013	227	1	79	92	10.1007/s00213-012-2941-4	30	3.33	0	0	0	0	0	0	0	0	0	0	0	0	0	0	0	0	0	0	0	1	3	5	5	5	2	3	6	0
Not CMS model	Antidepressants Reverse Short-Photoperiod-Induced, Forced Swim Test Depression-Like Behavior in the Diurnal Fat Sand Rat: Further Support for the Utilization of Diurnal Rodents for Modeling Affective Disorders	Krivisky, Katy; Ashkenazy, Tal; Kronfeld-Schor, Noga; Einat, Haim	NEUROPSYCHOBIOLOGY	2011	2011	63	3	191	196	10.1159/000321805	29	2.64	0	0	0	0	0	0	0	0	0	0	0	0	0	0	0	0	0	1	3	7	3	3	2	2	2	3	2	1
Gene expression study. No behavioural/physiological measure of circadian rhythmicity	Altered Expression Pattern of Clock Genes in a Rat Model of Depression	Christiansen, S. L.; Bouzinova, E. V.; Fahrenkrug, J.; Wiborg, O.	INTERNATIONAL JOURNAL OF NEUROPSYCHOPHARMACOLOGY	NOV 2016	2016	19	11			10.1093/ijnp/pyw061	21	3.5	0	0	0	0	0	0	0	0	0	0	0	0	0	0	0	0	0	0	0	0	0	0	0	3	3	8	7	0
Not CMS model	Neonatal exposure to constant light prevents anhedonia-like behavior induced by constant light exposure in adulthood	Martynhak, Bruno J.; Correia, Diego; Morais, Livia H.; Araujo, Paula; Andersen, Monica L.; Lima, Marcelo M. S.; Louzada, Fernando M.; Andreatini, Roberto	BEHAVIOURAL BRAIN RESEARCH	SEP 12 2011	2011	222	1	10	14	10.1016/j.bbr.2011.03.022	19	1.73	0	0	0	0	0	0	0	0	0	0	0	0	0	0	0	0	0	0	1	1	0	2	2	3	4	1	4	1
Used mice	Diurnal Oscillation of Amygdala Clock Gene Expression and Loss of Synchrony in a Mouse Model of Depression	Savalli, Giorgia; Diao, Weifei; Schulz, Stefan; Todtova, Kristina; Pollak, Daniela D.	INTERNATIONAL JOURNAL OF NEUROPSYCHOPHARMACOLOGY	MAR 2015	2015	18	5			10.1093/ijnp/pyu095	17	2.43	0	0	0	0	0	0	0	0	0	0	0	0	0	0	0	0	0	0	0	0	0	1	5	2	1	2	6	0
Not CMS model	Agomelatine treatment corrects symptoms of depression and anxiety by restoring the disrupted melatonin circadian rhythms of rats exposed to chronic constant light	Tchekalarova, Jana; Stoynova, Tzveta; Ilieva, Kalina; Mitreva, Rumyana; Atanasova, Milena	PHARMACOLOGY BIOCHEMISTRY AND BEHAVIOR	AUG 2018	2018	171		1	9	10.1016/j.pbb.2018.05.016	14	3.5	0	0	0	0	0	0	0	0	0	0	0	0	0	0	0	0	0	0	0	0	0	0	0	0	1	6	7	0
Used mice	Chronic mild stress and imipramine treatment elicit opposite changes in behavior and in gene expression in the mouse prefrontal cortex	Erburu, M.; Cajaleon, L.; Guruceaga, E.; Venzala, E.; Munoz-Cobo, I.; Beltran, E.; Puerta, E.; Tordera, R. M.	PHARMACOLOGY BIOCHEMISTRY AND BEHAVIOR	AUG 2015	2015	135		227	236	10.1016/j.pbb.2015.06.001	13	1.86	0	0	0	0	0	0	0	0	0	0	0	0	0	0	0	0	0	0	0	0	0	0	2	5	3	0	3	0
	Hypothermia after chronic mild stress exposure in rats with a history of postnatal maternal separations	Mrdalj, Jelena; Mattson, Ase Lundegaard; Murison, Robert; Jellestad, Finn Konow; Milde, Anne Marita; Pallesen, Stale; Ursin, Reidun; Bjorvatn, Bjorn; Gronli, Janne	CHRONOBIOLOGY INTERNATIONAL	2014	2014	31	2	252	264	10.3109/07420528.2013.846351	9	1.13	0	0	0	0	0	0	0	0	0	0	0	0	0	0	0	0	0	0	0	0	0	0	4	1	3	1	0	0
Not CMS model	Stress, geomagnetic disturbance, infradian and circadian sampling for circulating corticosterone and models of human depression?	Olah, A.; Jozsa, R.; Csernus, V.; Sandor, J.; Muller, A.; Zeman, M.; Hoogerwerf, W.; Cornelissen, G.; Halberg, F.	NEUROTOXICITY RESEARCH	APR 2008	2008	13	2	85	96	10.1007/BF03033560	9	0.64	0	0	0	0	0	0	0	0	0	0	0	0	0	0	0	1	0	0	1	1	1	3	0	0	0	1	1	0
Not CMS model	Agomelatine's effect on circadian locomotor rhythm alteration and depressive-like behavior in 6-OHDA lesioned rats	Souza, Leonardo C.; Martynhak, Bruno J.; Bassani, Taysa B.; Turnes, Joelle de M.; Machado, Meira M.; Moura, Eric; Andreatini, Roberto; Vital, Maria A. B. F.	PHYSIOLOGY & BEHAVIOR	MAY 1 2018	2018	188		298	310	10.1016/j.physbeh.2018.02.033	8	2	0	0	0	0	0	0	0	0	0	0	0	0	0	0	0	0	0	0	0	0	0	0	0	0	0	5	3	0
	Disturbed diurnal rhythm of three classical phase markers in the chronic mild stress rat model of depression	Christiansen, S. L.; Hojgaard, K.; Wiborg, O.; Bouzinova, E. V.	NEUROSCIENCE RESEARCH	SEP 2016	2016	110		43	48	10.1016/j.neures.2016.03.002	8	1.33	0	0	0	0	0	0	0	0	0	0	0	0	0	0	0	0	0	0	0	0	0	0	1	4	1	2	0	0
Not CMS model	miR-200a-3p modulates gene expression in comorbid pain and depression: Molecular implication for central sensitization	Satyanarayanan, Senthil Kumaran; Shih, Yin-Hwa; Wen, Yeong-Ray; Palani, Mahalakshmi; Lin, Yi-Wen; Su, Huanxing; Galecki, Piotr; Su, Kuan-Pin	BRAIN BEHAVIOR AND IMMUNITY	NOV 2019	2019	82		230	238	10.1016/j.bbi.2019.08.190	6	2	0	0	0	0	0	0	0	0	0	0	0	0	0	0	0	0	0	0	0	0	0	0	0	0	0	1	5	0
Not CMS model	Melatonin administration modifies circadian motor activity under constant light depending on the lighting conditions during suckling	Carpentieri, Agata R.; Oliva, Clara; Diez-Noguera, Antoni; Cambras, Trinitat	CHRONOBIOLOGY INTERNATIONAL	AUG 2015	2015	32	7	994	1004	10.3109/07420528.2015.1060243	5	0.71	0	0	0	0	0	0	0	0	0	0	0	0	0	0	0	0	0	0	0	0	0	0	0	0	0	3	2	0
Another more representative study from the same group is included	Disturbances of diurnal phase markers, behavior, and clock genes in a rat model of depression; modulatory effects of agomelatine treatment	Hojgaard, K.; Christiansen, S. L.; Bouzinova, E. V.; Wiborg, O.	PSYCHOPHARMACOLOGY	MAR 2018	2018	235	3	627	640	10.1007/s00213-017-4781-8	4	1	0	0	0	0	0	0	0	0	0	0	0	0	0	0	0	0	0	0	0	0	0	0	0	0	3	1	0	0
Meta-analysis of proteomic data	Systems biology integration of proteomic data in rodent models of depression reveals involvement of the immune response and glutamatergic signaling	Carboni, Lucia; Thanh-Phuong Nguyen; Caberlotto, Laura	PROTEOMICS CLINICAL APPLICATIONS	DEC 2016	2016	10	12	1254	1263	10.1002/prca.201500149	3	0.5	0	0	0	0	0	0	0	0	0	0	0	0	0	0	0	0	0	0	0	0	0	0	0	2	0	1	0	0
No behavioural/physiological measure of circadian rhythmicity	Melatonin ameliorated CUMS-induced depression-like behavior via restoring endoplasmic reticulum stress in rat hippocampus	Wang, Shengdong; Xu, Xiaohong; Ju, Xuan; Wang, Shuqi; Li, Jing; Yan, Pan; Yu, Zhenghe; Song, Mingfen	NEUROREPORT	JAN 6 2021	2021	32	1	8	15	10.1097/WNR.0000000000001554	0	0	0	0	0	0	0	0	0	0	0	0	0	0	0	0	0	0	0	0	0	0	0	0	0	0	0	0	0	0
Used mice	Memory dysfunction and anxiety-like behavior in a mouse model of chronic sleep disorders	Sakamoto, Katsuhiko; Higo-Yamamoto, Sayaka; Egi, Yuichi; Miyazaki, Koyomi; Oishi, Katsutaka	BIOCHEMICAL AND BIOPHYSICAL RESEARCH COMMUNICATIONS	AUG 20 2020	2020	529	2	175	179	10.1016/j.bbrc.2020.05.218	0	0	0	0	0	0	0	0	0	0	0	0	0	0	0	0	0	0	0	0	0	0	0	0	0	0	0	0	0	0
Retracted paper	Diurnal rhythm disruptions induced by chronic unpredictable stress relate to depression-like behaviors in rats	Wang, Xin-Ling; Wang, De-Quan; Jiao, Fu-Chao; Ding, Kai-Mo; Ji, Yan-Bin; Lu, Lin; Yuan, Kai; Gao, George Fu; Li, Su-Xia	PHARMACOLOGY BIOCHEMISTRY AND BEHAVIOR	JUL 2020	2020	194				10.1016/j.pbb.2020.172939	0	0	0	0	0	0	0	0	0	0	0	0	0	0	0	0	0	0	0	0	0	0	0	0	0	0	0	0	0	0

## Sheet: Table 5
	Title	Authors	Source Title	Publication Date	Publication Year	Volume	Issue	Beginning Page	Ending Page	Article Number	DOI	Total Citations	Average per Year	2008	2009	2010	2011	2012	2013	2014	2015	2016	2017	2018	2019	2020	2021
	Candidate Hippocampal Biomarkers of Susceptibility and Resilience to Stress in a Rat Model of Depression	Henningsen, Kim; Palmfeldt, Johan; Christiansen, Sofie; Baiges, Isabel; Bak, Steffen; Jensen, Ole Norregaard; Gregersen, Niels; Wiborg, Ove	MOLECULAR & CELLULAR PROTEOMICS	JUL 2012	2012	11	7			M111.016428	10.1074/mcp.M111.016428	76	7.6	0	0	0	0	2	5	10	6	9	9	11	5	11	8
	A reduced number of hippocampal granule cells does not associate with an anhedonia-like phenotype in a rat chronic mild stress model of depression	Jayatissa, Magdalena Niepsuj; Henningsen, Kim; Nikolajsen, Gitte; West, Mark J.; Wiborg, Ove	STRESS-THE INTERNATIONAL JOURNAL ON THE BIOLOGY OF STRESS	MAR 2010	2010	13	2	95	105		10.3109/10253890902951786	45	3.75	0	0	0	7	9	3	2	4	3	4	5	2	2	4
Not CUMS model	Brain responses to chronic social defeat stress: Effects on regional oxidative metabolism as a function of a hedonic trait, and gene expression in susceptible and resilient rats	Kanarik, Margus; Alttoa, Aet; Matrov, Denis; Koiv, Kadri; Sharp, Trevor; Panksepp, Jaak; Harro, Jaanus	EUROPEAN NEUROPSYCHOPHARMACOLOGY	JAN 2011	2011	21	1	92	107		10.1016/j.euroneuro.2010.06.015	44	4	0	0	0	5	3	4	2	3	4	4	4	9	4	2
	Circadian activity of the hypothalamic-pituitary-adrenal axis is differentially affected in the rat chronic mild stress model of depression	Christiansen, S.; Bouzinova, E. V.; Palme, R.; Wiborg, O.	STRESS-THE INTERNATIONAL JOURNAL ON THE BIOLOGY OF STRESS	NOV 2012	2012	15	6	647	657		10.3109/10253890.2011.654370	43	4.3	0	0	0	0	4	5	5	7	9	2	6	2	1	2
Used mice	Susceptibility to subchronic unpredictable stress is related to individual reactivity to threat stimuli in mice	Ducottet, C; Aubert, A; Belzung, C	BEHAVIOURAL BRAIN RESEARCH	DEC 6 2004	2004	155	2	291	299		10.1016/j.bbr.2004.04.020	40	2.22	2	4	2	5	2	2	3	0	4	4	2	3	5	1
	Diffusion Kurtosis Imaging and High-Resolution MRI Demonstrate Structural Aberrations of Caudate Putamen and Amygdala after Chronic Mild Stress	Delgado y Palacios, Rafael; Verhoye, Marleen; Henningsen, Kim; Wiborg, Ove; Van der Linden, Annemie	PLOS ONE	APR 16 2014	2014	9	4			e95077	10.1371/journal.pone.0095077	39	4.88	0	0	0	0	0	0	0	3	9	8	7	2	7	3
	Long-Term Stress Disrupts the Structural and Functional Integrity of GABAergic Neuronal Networks in the Medial Prefrontal Cortex of Rats	Czeh, Boldizsar; Vardya, Irina; Varga, Zsofia; Febbraro, Fabia; Csabai, David; Martis, Lena-Sophie; Hoigaard, Kristoffer; Henningsen, Kim; Bouzinova, Elena, V; Miseta, Attila; Jensen, Kimmo; Wiborg, Ove	FRONTIERS IN CELLULAR NEUROSCIENCE	JUN 20 2018	2018	12				148	10.3389/fncel.2018.00148	36	9	0	0	0	0	0	0	0	0	0	0	1	13	16	6
Not CUMS model	Distinct Effects of Repeated Restraint Stress on Basolateral Amygdala Neuronal Membrane Properties in Resilient Adolescent and Adult Rats	Hetzel, Andrea; Rosenkranz, J. Amiel	NEUROPSYCHOPHARMACOLOGY	AUG 2014	2014	39	9	2114	2130		10.1038/npp.2014.60	33	4.13	0	0	0	0	0	0	0	8	3	6	2	4	5	5
	Interaction of Metabolic Stress With Chronic Mild Stress in Altering Brain Cytokines and Sucrose Preference	Remus, Jennifer L.; Stewart, Luke T.; Camp, Robert M.; Novak, Colleen M.; Johnson, John D.	BEHAVIORAL NEUROSCIENCE	JUN 2015	2015	129	3	321	330		10.1037/bne0000056	26	3.71	0	0	0	0	0	0	0	0	2	6	3	7	7	1
	Protein biomarkers of susceptibility and resilience to stress in a rat model of depression	Palmfeldt, Johan; Henningsen, Kim; Eriksen, Stine Aistrup; Mueller, Heidi K.; Wiborg, Ove	MOLECULAR AND CELLULAR NEUROSCIENCE	JUL 2016	2016	74		87	95		10.1016/j.mcn.2016.04.001	24	4	0	0	0	0	0	0	0	0	0	5	4	5	7	3
Not CUMS model	Ketamine improved depressive-like behaviors via hippocampal glucocorticoid receptor in chronic stress induced- susceptible mice	Wang, Wei; Liu, Le; Yang, Xiu; Gao, Han; Tang, Qi-Kai; Yin, Luo-Yue; Yin, Xiao-Yu; Hao, Jing-Ru; Geng, De-Qin; Gao, Can	BEHAVIOURAL BRAIN RESEARCH	MAY 17 2019	2019	364		75	84		10.1016/j.bbr.2019.01.057	21	7	0	0	0	0	0	0	0	0	0	0	0	5	10	6
	Reciprocal MicroRNA Expression in Mesocortical Circuit and Its Interplay with Serotonin Transporter Define Resilient Rats in the Chronic Mild Stress	Zurawek, Dariusz; Kusmider, Maciej; Faron-Gorecka, Agata; Gruca, Piotr; Pabian, Paulina; Solich, Joanna; Kolasa, Magdalena; Papp, Mariusz; Dziedzicka-Wasylewska, Marta	MOLECULAR NEUROBIOLOGY	OCT 2017	2017	54	8	5741	5751		10.1007/s12035-016-0107-9	20	4	0	0	0	0	0	0	0	0	0	0	7	4	7	2
Differentiating between sus/res rats was not the primary focus of this study. They only showed that susceptibility to CMS stress is negatively correlated to the level of maternal care rats reveived. But no distinction between sus/res rats was made when analyzing results from OFT or molecular experiments.	Low maternal care exacerbates adult stress susceptibility in the chronic mild stress rat model of depression	Henningsen, Kim; Dyrvig, Mads; Bouzinova, Elena V.; Christiansen, Sofie; Christensen, Trine; Andreasen, Jesper T.; Palme, Rupert; Lichota, Jacek; Wiborg, Ove	BEHAVIOURAL PHARMACOLOGY	DEC 2012	2012	23	8	735	743		10.1097/FBP.0b013e32835a5184	19	1.9	0	0	0	0	0	2	2	1	4	3	4	0	1	2
	Neuronal substrates underlying stress resilience and susceptibility in rats	Febbraro, Fabia; Svenningsen, Katrine; Thao Phuong Tran; Wiborg, Ove	PLOS ONE	JUN 16 2017	2017	12	6			e0179434	10.1371/journal.pone.0179434	17	3.4	0	0	0	0	0	0	0	0	0	1	3	6	5	2
	Presynaptic Plasticity as a Hallmark of Rat Stress Susceptibility and Antidepressant Response	Nieto-Gonzalez, Jose Luis; Holm, Mai Marie; Vardya, Irina; Christensen, Trine; Wiborg, Ove; Jensen, Kimmo	PLOS ONE	MAR 5 2015	2015	10	3			e0119993	10.1371/journal.pone.0119993	16	2.29	0	0	0	0	0	0	0	2	0	3	6	3	1	1
	Changes in brain metabolites related to stress resilience: Metabolomic analysis of the hippocampus in a rat model of depression	Akimoto, Hayato; Oshima, Shinji; Sugiyama, Tomoaki; Negishi, Akio; Nemoto, Tadashi; Kobayashi, Daisuke	BEHAVIOURAL BRAIN RESEARCH	FEB 1 2019	2019	359		342	352		10.1016/j.bbr.2018.11.017	14	4.67	0	0	0	0	0	0	0	0	0	0	0	1	9	4
	Differential expression of hippocampal EphA4 and ephrinA3 in anhedonic-like behavior, stress resilience, and antidepressant drug treatment after chronic unpredicted mild stress	Li, Ye; Wang, Huiling; Wang, Xiaoping; Liu, Zhongchun; Wan, Qirong; Wang, Gaohua	NEUROSCIENCE LETTERS	APR 30 2014	2014	566		292	297		10.1016/j.neulet.2014.03.008	12	1.5	0	0	0	0	0	0	2	2	0	4	2	1	1	0
	HIPPOCAMPAL GR-AND CBI-MEDIATED MGLUR5 DIFFERENTIALLY PRODUCES SUSCEPTIBILITY AND RESILIENCE TO ACUTE AND CHRONIC MILD STRESS IN RATS	Sun, Hongli; Su, Rujuan; Zhang, Xiaoxiao; Wen, Jun; Yao, Dan; Gao, Xinru; Zhu, Zhongliang; Li, Hui	NEUROSCIENCE	AUG 15 2017	2017	357		295	302		10.1016/j.neuroscience.2017.06.017	11	2.2	0	0	0	0	0	0	0	0	0	0	1	4	3	3
	Decreased Density of Perineuronal Net in Prelimbic Cortex Is Linked to Depressive-Like Behavior in Young-Aged Rats	Yu, Zhoulong; Chen, Na; Hu, Die; Chen, Wenxi; Yuan, Yi; Meng, Shiqiu; Zhang, Wen; Lu, Lin; Han, Ying; Shi, Jie	FRONTIERS IN MOLECULAR NEUROSCIENCE	JAN 28 2020	2020	13				4	10.3389/fnmol.2020.00004	9	4.5	0	0	0	0	0	0	0	0	0	0	0	0	3	6
Not CUMS model	Cardiovascular outcomes related to social defeat stress: New insights from resilient and susceptible rats	Morais-Silva, Gessynger; Costa-Ferreira, Willian; Gomes-de-Souza, Lucas; Pavan, Jacqueline C.; Crestani, Carlos C.; Marin, Marcelo T.	NEUROBIOLOGY OF STRESS	NOV 2019	2019	11				100181	10.1016/j.ynstr.2019.100181	5	1.67	0	0	0	0	0	0	0	0	0	0	0	0	4	1
	Resilient and depressive-like rats show distinct cognitive impairments in the touchscreen paired-associates learning (PAL) task	Martis, Lena-Sophie; Brision, Claudia; Holmes, Megan C.; Wiborg, Ove	NEUROBIOLOGY OF LEARNING AND MEMORY	NOV 2018	2018	155		287	296		10.1016/j.nlm.2018.08.014	3	0.75	0	0	0	0	0	0	0	0	0	0	0	0	2	1
Not CUMS model	Increased Notch2/NF-kappa B Signaling May Mediate the Depression Susceptibility: Evidence from Chronic Social Defeat Stress Mice and WKY Rats	Liao, Jiangfeng; Zeng, Guirong; Fang, Wenting; Huang, Weibin; Dai, Xiaoman; Ye, Qinyong; Zhang, Jing; Chen, Xiaochun	PHYSIOLOGY & BEHAVIOR	JAN 1 2021	2021	228				113197	10.1016/j.physbeh.2020.113197	2	2	0	0	0	0	0	0	0	0	0	0	0	0	0	2
	Comparative Proteomic Characterization of Ventral Hippocampus in Susceptible and Resilient Rats Subjected to Chronic Unpredictable Stress	Zhang, Yani; Zhang, Xiaoling; Liu, Nuo; Ren, Siyu; Xia, Congyuan; Yang, Xiong; Lou, Yuxia; Wang, Huiqin; Zhang, Ningning; Yan, Xu; Zhang, Zhao; Zhang, Yi; Wang, Zhenzhen; Chen, Naihong	FRONTIERS IN NEUROSCIENCE	JUN 17 2021	2021	15				675430	10.3389/fnins.2021.675430	0	0	0	0	0	0	0	0	0	0	0	0	0	0	0	0
	Lack of antidepressant effects of burst-suppressing isoflurane anesthesia in adult male Wistar outbred rats subjected to chronic mild stress	Theilmann, Wiebke; Rosenholm, Marko; Hampel, Philip; Loescher, Wolfgang; Rantamaki, Tomi	PLOS ONE	JUN 24 2020	2020	15	6			e0235046	10.1371/journal.pone.0235046	0	0	0	0	0	0	0	0	0	0	0	0	0	0	0	0
No stratification	Sex Difference in Depression: Which Animal Models Mimic It	Iqbal, Javed; Adu-Nti, Frank; Wang, Xuejiao; Qiao, Hui; Ma, Xin-Ming	BEHAVIORAL NEUROSCIENCE	JUN 2020	2020	134	3	248	266		10.1037/bne0000369	0	0	0	0	0	0	0	0	0	0	0	0	0	0	0	0
